# Supplementary material for: S100A4 Is a Biomarker of Tumorigenesis, EMT, Invasion, and Colonization of Host Organs in Experimental Malignant Mesothelioma
Source: Cancers (Basel). 2020 Apr 10;12(4):939. doi: 10.3390/cancers12040939 (PMC7226589; doi:10.3390/cancers12040939)
Supplement: Supplementary file 1 [file cancers-12-00939-s001.zip]

Archive with 3 entries (3 files):
- Suppl. Table S1, Sarc-MM vs Ep-MM_cath.xlsx
- Suppl. Table S1, Sarc-Periph vs Ep-Periph_cath .xlsx
- cancers-754731-supplementary.docx
