# Supplementary material for: S100A4 Is a Biomarker of Tumorigenesis, EMT, Invasion, and Colonization of Host Organs in Experimental Malignant Mesothelioma
Source: Cancers (Basel). 2020 Apr 10;12(4):939. doi: 10.3390/cancers12040939 (PMC7226589; doi:10.3390/cancers12040939)
Supplement: Supplementary file 1 [file cancers-12-00939-s001.zip › Suppl. Table S1, Sarc-MM vs Ep-MM_cath.xlsx]

## Sheet: Sarc-MM vs Ep-MM
Peak Name	Group	Gene	t-value	p-value	Mean 1	Mean 2	Median 1	Median 2	Fold Change	Log (Fold Change)
sp|O75396|SC22B_HUMAN	Vesicle-trafficking protein SEC22b OS	SEC22B	-144.859	4.7652e-05	111785	225791	111785	225791	0.495082	-1.01426
sp|P47914|RL29_HUMAN	60S ribosomal protein L29 OS	RPL29	-135.688	5.431e-05	56159.4	137533	56159.4	137533	0.408334	-1.29218
sp|Q9HAB8|PPCS_HUMAN	Phosphopantothenate--cysteine ligase OS	PPCS	-113.691	7.7357e-05	8925.15	32238.7	8925.15	32238.7	0.276845	-1.85285
sp|P05413|FABPH_HUMAN	Fatty acid-binding protein, heart OS	FABP3	-94.803	0.00011	10341.9	23721	10341.9	23721	0.43598	-1.19767
tr|D3DS54|D3DS54_HUMAN	Dehydrogenase/reductase (SDR family) member 2, isoform CRA_a OS	DHRS2	-72.8314	0.00019	4436.82	242016	4436.82	242016	0.0183328	-5.76943
sp|P47974|TISD_HUMAN	Zinc finger protein 36, C3H1 type-like 2 OS	ZFP36L2	-68.1131	0.00022	2577.15	283371	2577.15	283371	0.00909462	-6.78077
sp|P52565|GDIR1_HUMAN	Rho GDP-dissociation inhibitor 1 OS	ARHGDIA	-60.9219	0.00027	1615.29	23244.7	1615.29	23244.7	0.0694907	-3.84704
sp|Q99541|PLIN2_HUMAN	Perilipin-2 OS	PLIN2	-59.931	0.00028	5454.1	51315.1	5454.1	51315.1	0.106287	-3.23397
sp|P51649|SSDH_HUMAN	Succinate-semialdehyde dehydrogenase, mitochondrial OS	ALDH5A1	-57.3501	0.0003	5577.72	86403.5	5577.72	86403.5	0.0645543	-3.95334
sp|P13489|RINI_HUMAN	Ribonuclease inhibitor OS	RNH1	-50.6102	0.00039	281797	535790	281797	535790	0.525947	-0.927012
sp|P34897|GLYM_HUMAN	Serine hydroxymethyltransferase, mitochondrial OS	SHMT2	-48.5658	0.00042	47666.4	69054.1	47666.4	69054.1	0.690276	-0.534755
tr|H0YKD8|H0YKD8_HUMAN	60S ribosomal protein L28 OS	RPL28	-48.0741	0.00043	3084.88	216651	3084.88	216651	0.0142389	-6.13401
sp|Q9UIJ7|KAD3_HUMAN	GTP:AMP phosphotransferase AK3, mitochondrial OS	AK3	-45.2966	0.00049	19045.8	65977.6	19045.8	65977.6	0.28867	-1.79251
sp|Q9H4M9|EHD1_HUMAN	EH domain-containing protein 1 OS	EHD1	-45.1049	0.00049	17198.8	37276.1	17198.8	37276.1	0.461389	-1.11594
sp|P35268|RL22_HUMAN	60S ribosomal protein L22 OS	RPL22	-40.0267	0.00062	170265	466187	170265	466187	0.365229	-1.45312
sp|P38117-2|ETFB_HUMAN	Isoform 2 of Electron transfer flavoprotein subunit beta OS	ETFB	-38.5299	0.00067	23758.4	88500.8	23758.4	88500.8	0.268454	-1.89725
sp|P60903|S10AA_HUMAN	Protein S100-A10 OS	S100A10	-36.7882	0.00074	11469.8	223383	11469.8	223383	0.0513462	-4.2836
sp|P55786|PSA_HUMAN	Puromycin-sensitive aminopeptidase OS	NPEPPS	-36.3557	0.00076	44134	115669	44134	115669	0.381553	-1.39004
sp|P07900|HS90A_HUMAN	Heat shock protein HSP 90-alpha OS	HSP90AA1	-35.7623	0.00078	155602	329380	155602	329380	0.472409	-1.08189
sp|P19338|NUCL_HUMAN	Nucleolin OS	NCL	-34.4438	0.00084	23724.8	65372.5	23724.8	65372.5	0.362918	-1.46229
tr|B4DVB8|B4DVB8_HUMAN	ELAV-like protein 1 OS	ELAVL1	-33.7131	0.00088	93866.2	232208	93866.2	232208	0.404233	-1.30674
sp|P50914|RL14_HUMAN	60S ribosomal protein L14 OS	RPL14	-33.7066	0.00088	96895.1	286802	96895.1	286802	0.337847	-1.56556
sp|P13797|PLST_HUMAN	Plastin-3 OS	PLS3	-33.371	0.0009	39714.4	392273	39714.4	392273	0.101242	-3.30412
sp|P07339|CATD_HUMAN	Cathepsin D OS	CTSD	-33.307	0.0009	314248	607404	314248	607404	0.517362	-0.950755
sp|Q9UMY1|NOL7_HUMAN	Nucleolar protein 7 OS	NOL7	-31.8149	0.00099	1262.6	20008.2	1262.6	20008.2	0.0631044	-3.98612
tr|Q32Q12|Q32Q12_HUMAN	Nucleoside diphosphate kinase OS	NME1-NME2	-30.2128	0.00109	53321.2	262626	53321.2	262626	0.203031	-2.30023
sp|Q9NZL9|MAT2B_HUMAN	Methionine adenosyltransferase 2 subunit beta OS	MAT2B	-30.1378	0.0011	55355	86475.4	55355	86475.4	0.640124	-0.643577
sp|P08727|K1C19_HUMAN	Keratin, type I cytoskeletal 19 OS	KRT19	-30.0712	0.0011	328713	1.44913e+06	328713	1.44913e+06	0.226835	-2.14029
tr|E7ESI6|E7ESI6_HUMAN	Thioredoxin reductase 1, cytoplasmic OS	TXNRD1	-29.7058	0.00113	1755.13	36221.6	1755.13	36221.6	0.0484553	-4.3672
sp|Q53EL6|PDCD4_HUMAN	Programmed cell death protein 4 OS	PDCD4	-29.423	0.00115	4878.14	40394.6	4878.14	40394.6	0.120762	-3.04976
sp|P15311|EZRI_HUMAN	Ezrin OS	EZR	-28.8542	0.0012	37029.1	224943	37029.1	224943	0.164616	-2.60283
sp|P38919|IF4A3_HUMAN	Eukaryotic initiation factor 4A-III OS	EIF4A3	-28.6385	0.00122	44584.7	91650	44584.7	91650	0.486468	-1.03958
sp|P06702|S10A9_HUMAN	Protein S100-A9 OS	S100A9	-27.8593	0.00129	137130	1.12746e+06	137130	1.12746e+06	0.121627	-3.03946
sp|P12236|ADT3_HUMAN	ADP/ATP translocase 3 OS	SLC25A6	-26.9358	0.00138	64139.9	94358.8	64139.9	94358.8	0.679745	-0.556935
sp|Q2M2I5|K1C24_HUMAN	Keratin, type I cytoskeletal 24 OS	KRT24	-26.5302	0.00142	80684.5	294607	80684.5	294607	0.273871	-1.86843
sp|P61626|LYSC_HUMAN	Lysozyme C OS	LYZ	-26.1899	0.00145	10603.8	275371	10603.8	275371	0.0385072	-4.69873
sp|P12429|ANXA3_HUMAN	Annexin A3 OS	ANXA3	-25.783	0.0015	83221.7	461276	83221.7	461276	0.180416	-2.4706
sp|P05164-2|PERM_HUMAN	Isoform H14 of Myeloperoxidase OS	MPO	-24.8076	0.00162	39220.1	390639	39220.1	390639	0.1004	-3.31617
sp|P62258|1433E_HUMAN	14-3-3 protein epsilon OS	YWHAE	-24.5514	0.00165	77602.5	229261	77602.5	229261	0.338489	-1.56282
sp|Q9P2E9|RRBP1_HUMAN	Ribosome-binding protein 1 OS	RRBP1	-24.5224	0.00166	141597	206926	141597	206926	0.684286	-0.547328
sp|Q969L2|MAL2_HUMAN	Protein MAL2 OS	MAL2	-24.4652	0.00167	2789.5	81688.7	2789.5	81688.7	0.0341479	-4.87206
sp|P07858|CATB_HUMAN	Cathepsin B OS	CTSB	-24.4596	0.00167	78637.3	150785	78637.3	150785	0.521521	-0.939204
sp|Q92626|PXDN_HUMAN	Peroxidasin homolog OS	PXDN	-24.4474	0.00167	17582.6	234452	17582.6	234452	0.0749945	-3.73707
sp|P08107|HSP71_HUMAN	Heat shock 70 kDa protein 1A/1B OS	HSPA1A	-23.6443	0.00178	88427.3	265179	88427.3	265179	0.333462	-1.5844
sp|P09669|COX6C_HUMAN	Cytochrome c oxidase subunit 6C OS	COX6C	-23.0876	0.00187	22988.7	69325.7	22988.7	69325.7	0.331604	-1.59247
sp|P15104|GLNA_HUMAN	Glutamine synthetase OS	GLUL	-22.8077	0.00192	33711.8	74587.5	33711.8	74587.5	0.451977	-1.14568
sp|P62314|SMD1_HUMAN	Small nuclear ribonucleoprotein Sm D1 OS	SNRPD1	-22.7203	0.00193	130368	345354	130368	345354	0.377491	-1.40549
sp|P05787|K2C8_HUMAN	Keratin, type II cytoskeletal 8 OS	KRT8	-22.5379	0.00196	157383	985960	157383	985960	0.159624	-2.64725
sp|Q92522|H1X_HUMAN	Histone H1x OS	H1FX	-22.0785	0.00205	28324.9	232959	28324.9	232959	0.121587	-3.03993
sp|Q12905|ILF2_HUMAN	Interleukin enhancer-binding factor 2 OS	ILF2	-22.0115	0.00206	115371	262316	115371	262316	0.439817	-1.18503
sp|P47895|AL1A3_HUMAN	Aldehyde dehydrogenase family 1 member A3 OS	ALDH1A3	-21.7071	0.00212	3233.84	53487.8	3233.84	53487.8	0.0604593	-4.04789
sp|P54652|HSP72_HUMAN	Heat shock-related 70 kDa protein 2 OS	HSPA2	-20.9976	0.00226	5716.75	364505	5716.75	364505	0.0156836	-5.9946
sp|O75367|H2AY_HUMAN	Core histone macro-H2A.1 OS	H2AFY	-20.5499	0.00236	137887	261494	137887	261494	0.527305	-0.923291
sp|Q02218|ODO1_HUMAN	2-oxoglutarate dehydrogenase, mitochondrial OS	OGDH	-20.5346	0.00236	4123.67	39166.2	4123.67	39166.2	0.105287	-3.24761
sp|Q01995|TAGL_HUMAN	Transgelin OS	TAGLN	-20.246	0.00243	239382	674894	239382	674894	0.354695	-1.49535
sp|Q6DD88|ATLA3_HUMAN	Atlastin-3 OS	ATL3	-19.9975	0.00249	33384	53842.1	33384	53842.1	0.620036	-0.689577
sp|P52907|CAZA1_HUMAN	F-actin-capping protein subunit alpha-1 OS	CAPZA1	-19.2572	0.00269	146112	225344	146112	225344	0.648396	-0.625052
sp|P07737|PROF1_HUMAN	Profilin-1 OS	PFN1	-19.1648	0.00271	405705	967257	405705	967257	0.419438	-1.25347
sp|P62937|PPIA_HUMAN	Peptidyl-prolyl cis-trans isomerase A OS	PPIA	-19.1458	0.00272	742374	916535	742374	916535	0.80998	-0.304042
sp|Q01105|SET_HUMAN	Protein SET OS	SET	-18.8686	0.0028	138096	308506	138096	308506	0.447627	-1.15963
sp|P00915|CAH1_HUMAN	Carbonic anhydrase 1 OS	CA1	-18.8474	0.0028	80365.1	161111	80365.1	161111	0.498818	-1.00341
sp|P32969|RL9_HUMAN	60S ribosomal protein L9 OS	RPL9	-18.3598	0.00295	69385.1	243056	69385.1	243056	0.28547	-1.80859
sp|Q9UKR5|ERG28_HUMAN	Probable ergosterol biosynthetic protein 28 OS	C14orf1	-18.2599	0.00299	4785.73	67823.7	4785.73	67823.7	0.0705612	-3.82498
sp|P62701|RS4X_HUMAN	40S ribosomal protein S4, X isoform OS	RPS4X	-18.2127	0.003	57325.1	227111	57325.1	227111	0.25241	-1.98616
sp|P31946|1433B_HUMAN	14-3-3 protein beta/alpha OS	YWHAB	-18.2003	0.00301	41721.6	76421.6	41721.6	76421.6	0.545939	-0.873187
sp|P02790|HEMO_HUMAN	Hemopexin OS	HPX	-17.6094	0.00321	434045	699303	434045	699303	0.620682	-0.688074
sp|P00338-3|LDHA_HUMAN	Isoform 3 of L-lactate dehydrogenase A chain OS	LDHA	-17.4699	0.00326	399797	829644	399797	829644	0.48189	-1.05322
sp|Q6NVY1|HIBCH_HUMAN	3-hydroxyisobutyryl-CoA hydrolase, mitochondrial OS	HIBCH	-17.2707	0.00334	21485.2	38930.6	21485.2	38930.6	0.551884	-0.857563
sp|P02763|A1AG1_HUMAN	Alpha-1-acid glycoprotein 1 OS	ORM1	-17.2537	0.00334	45487.5	51541.4	45487.5	51541.4	0.882543	-0.180261
sp|P11940|PABP1_HUMAN	Polyadenylate-binding protein 1 OS	PABPC1	-17.1297	0.00339	38312	119901	38312	119901	0.319531	-1.64597
sp|P51149|RAB7A_HUMAN	Ras-related protein Rab-7a OS	RAB7A	-16.8513	0.0035	78352.5	123307	78352.5	123307	0.635424	-0.654208
sp|P14868|SYDC_HUMAN	Aspartate--tRNA ligase, cytoplasmic OS	DARS	-16.8101	0.00352	33301.9	77236.2	33301.9	77236.2	0.43117	-1.21367
tr|B5MDF5|B5MDF5_HUMAN	GTP-binding nuclear protein Ran OS	RAN	-16.5051	0.00365	45858.9	105450	45858.9	105450	0.434887	-1.20129
tr|F8W9L1|F8W9L1_HUMAN	Serpin B4 OS	SERPINB4	-16.4758	0.00366	35082	92742.1	35082	92742.1	0.378275	-1.40249
sp|P59666|DEF3_HUMAN	Neutrophil defensin 3 OS	DEFA3	-16.2399	0.00377	21876.9	860103	21876.9	860103	0.0254352	-5.29703
sp|O43681|ASNA_HUMAN	ATPase ASNA1 OS	ASNA1	-16.2172	0.00378	32146.2	60434.9	32146.2	60434.9	0.531915	-0.910734
sp|Q01082|SPTB2_HUMAN	Spectrin beta chain, non-erythrocytic 1 OS	SPTBN1	-16.0226	0.00387	27661.2	63641.6	27661.2	63641.6	0.43464	-1.20211
sp|O14773|TPP1_HUMAN	Tripeptidyl-peptidase 1 OS	TPP1	-15.7582	0.004	43996.5	199658	43996.5	199658	0.22036	-2.18207
sp|Q9UKM9|RALY_HUMAN	RNA-binding protein Raly OS	RALY	-15.7033	0.00403	47171.9	89755.3	47171.9	89755.3	0.525561	-0.92807
sp|O14979|HNRDL_HUMAN	Heterogeneous nuclear ribonucleoprotein D-like OS	HNRPDL	-15.6585	0.00405	49691.2	128117	49691.2	128117	0.387859	-1.3664
sp|P53621|COPA_HUMAN	Coatomer subunit alpha OS	COPA	-15.5206	0.00413	49887.1	190507	49887.1	190507	0.261865	-1.93311
sp|P21980|TGM2_HUMAN	Protein-glutamine gamma-glutamyltransferase 2 OS	TGM2	-15.3823	0.0042	4268.1	68773.1	4268.1	68773.1	0.0620607	-4.01018
sp|O00571|DDX3X_HUMAN	ATP-dependent RNA helicase DDX3X OS	DDX3X	-15.0284	0.0044	96651.5	246267	96651.5	246267	0.392466	-1.34936
sp|P01023|A2MG_HUMAN	Alpha-2-macroglobulin OS	A2M	-15.015	0.00441	160779	238231	160779	238231	0.674887	-0.567283
sp|Q9H773|DCTP1_HUMAN	dCTP pyrophosphatase 1 OS	DCTPP1	-14.9629	0.00444	2837.88	12928.7	2837.88	12928.7	0.219502	-2.1877
sp|Q96IU4|ABHEB_HUMAN	Alpha/beta hydrolase domain-containing protein 14B OS	ABHD14B	-14.9561	0.00444	31060.9	85570.7	31060.9	85570.7	0.362985	-1.46202
sp|O75351|VPS4B_HUMAN	Vacuolar protein sorting-associated protein 4B OS	VPS4B	-14.9085	0.00447	7644.13	18310.5	7644.13	18310.5	0.417473	-1.26024
sp|P26641|EF1G_HUMAN	Elongation factor 1-gamma OS	EEF1G	-14.9073	0.00447	257513	531631	257513	531631	0.484384	-1.04578
tr|J3QQ67|J3QQ67_HUMAN	60S ribosomal protein L18 (Fragment) OS	RPL18	-14.8935	0.00448	41520.1	116411	41520.1	116411	0.356669	-1.48734
sp|P50238|CRIP1_HUMAN	Cysteine-rich protein 1 OS	CRIP1	-14.8814	0.00449	60708	252082	60708	252082	0.240826	-2.05394
sp|P36957|ODO2_HUMAN	Dihydrolipoyllysine-residue succinyltransferase component of 2-oxoglutarate dehydrogenase complex, mitochondrial OS	DLST	-14.6981	0.0046	109027	257783	109027	257783	0.422942	-1.24147
sp|P42766|RL35_HUMAN	60S ribosomal protein L35 OS	RPL35	-14.2375	0.0049	18905.6	181066	18905.6	181066	0.104412	-3.25963
sp|P62241|RS8_HUMAN	40S ribosomal protein S8 OS	RPS8	-14.0866	0.005	123975	319550	123975	319550	0.387968	-1.36599
sp|P08311|CATG_HUMAN	Cathepsin G OS	CTSG	-13.9698	0.00509	50104	449707	50104	449707	0.111415	-3.16599
sp|P60981|DEST_HUMAN	Destrin OS	DSTN	-13.8759	0.00515	81413.2	193134	81413.2	193134	0.421539	-1.24626
sp|P30086|PEBP1_HUMAN	Phosphatidylethanolamine-binding protein 1 OS	PEBP1	-13.6981	0.00529	138270	282910	138270	282910	0.488741	-1.03286
sp|P35613-2|BASI_HUMAN	Isoform 2 of Basigin OS	BSG	-13.4566	0.00548	37348.1	166216	37348.1	166216	0.224696	-2.15395
sp|P13647|K2C5_HUMAN	Keratin, type II cytoskeletal 5 OS	KRT5	-13.2362	0.00566	222324	839465	222324	839465	0.26484	-1.91681
sp|P13639|EF2_HUMAN	Elongation factor 2 OS	EEF2	-13.2331	0.00566	376194	839388	376194	839388	0.448176	-1.15786
sp|P11166|GTR1_HUMAN	Solute carrier family 2, facilitated glucose transporter member 1 OS	SLC2A1	-13.0552	0.00582	22356.8	72469.4	22356.8	72469.4	0.3085	-1.69666
sp|P02792|FRIL_HUMAN	Ferritin light chain OS	FTL	-12.7845	0.00606	134336	277172	134336	277172	0.484666	-1.04494
sp|P09211|GSTP1_HUMAN	Glutathione S-transferase P OS	GSTP1	-12.7406	0.0061	172988	366086	172988	366086	0.472533	-1.08151
sp|Q16851|UGPA_HUMAN	UTP--glucose-1-phosphate uridylyltransferase OS	UGP2	-12.6609	0.00618	144658	594527	144658	594527	0.243316	-2.03909
sp|O75489|NDUS3_HUMAN	NADH dehydrogenase [ubiquinone] iron-sulfur protein 3, mitochondrial OS	NDUFS3	-12.6234	0.00622	12709.4	24536.2	12709.4	24536.2	0.517986	-0.949014
sp|P04264|K2C1_HUMAN	Keratin, type II cytoskeletal 1 OS	KRT1	-12.4432	0.0064	63148.7	175231	63148.7	175231	0.360374	-1.47243
sp|P60866|RS20_HUMAN	40S ribosomal protein S20 OS	RPS20	-12.4316	0.00641	79137.4	238127	79137.4	238127	0.332332	-1.5893
sp|P39656|OST48_HUMAN	Dolichyl-diphosphooligosaccharide--protein glycosyltransferase 48 kDa subunit OS	DDOST	-12.3482	0.00649	215584	365004	215584	365004	0.590634	-0.759664
sp|P62280|RS11_HUMAN	40S ribosomal protein S11 OS	RPS11	-12.2328	0.00662	45310.9	133334	45310.9	133334	0.339829	-1.55712
sp|Q6NZI2|PTRF_HUMAN	Polymerase I and transcript release factor OS	PTRF	-12.0894	0.00677	38744.2	112672	38744.2	112672	0.343867	-1.54008
sp|P51659|DHB4_HUMAN	Peroxisomal multifunctional enzyme type 2 OS	HSD17B4	-12.074	0.00679	101439	255702	101439	255702	0.396707	-1.33385
sp|Q14697|GANAB_HUMAN	Neutral alpha-glucosidase AB OS	GANAB	-12.0162	0.00685	83460.8	183638	83460.8	183638	0.454486	-1.13769
sp|P60660-2|MYL6_HUMAN	Isoform Smooth muscle of Myosin light polypeptide 6 OS	MYL6	-11.5858	0.00737	559659	826704	559659	826704	0.676977	-0.562821
sp|O00469|PLOD2_HUMAN	Procollagen-lysine,2-oxoglutarate 5-dioxygenase 2 OS	PLOD2	-11.4654	0.00752	22808.2	37369.3	22808.2	37369.3	0.610346	-0.712302
sp|P62805|H4_HUMAN	Histone H4 OS	HIST1H4A	-11.3837	0.00763	575277	1.48212e+06	575277	1.48212e+06	0.388144	-1.36533
sp|Q9UMS4|PRP19_HUMAN	Pre-mRNA-processing factor 19 OS	PRPF19	-11.2553	0.0078	22936.1	28840.9	22936.1	28840.9	0.795261	-0.3305
sp|P17858|K6PL_HUMAN	6-phosphofructokinase, liver type OS	PFKL	-11.2289	0.00784	20942.9	47632.4	20942.9	47632.4	0.439678	-1.18548
sp|P23396|RS3_HUMAN	40S ribosomal protein S3 OS	RPS3	-11.1954	0.00788	57329	120966	57329	120966	0.473926	-1.07727
tr|Q86UY0|Q86UY0_HUMAN	TXNDC5 protein OS	TXNDC5	-11.1346	0.00797	109747	222670	109747	222670	0.492865	-1.02073
sp|P47985|UCRI_HUMAN	Cytochrome b-c1 complex subunit Rieske, mitochondrial OS	UQCRFS1	-11.1329	0.00797	2733.07	35720.8	2733.07	35720.8	0.076512	-3.70817
sp|P60842|IF4A1_HUMAN	Eukaryotic initiation factor 4A-I OS	EIF4A1	-11.0636	0.00807	38062.5	90544.7	38062.5	90544.7	0.420372	-1.25026
sp|P25705|ATPA_HUMAN	ATP synthase subunit alpha, mitochondrial OS	ATP5A1	-11.0617	0.00807	161710	204165	161710	204165	0.792055	-0.336327
sp|P02042|HBD_HUMAN	Hemoglobin subunit delta OS	HBD	-10.9632	0.00822	277503	577808	277503	577808	0.480269	-1.05809
sp|Q9UN37|VPS4A_HUMAN	Vacuolar protein sorting-associated protein 4A OS	VPS4A	-10.9619	0.00822	33703.7	59323	33703.7	59323	0.568138	-0.815686
sp|P05783|K1C18_HUMAN	Keratin, type I cytoskeletal 18 OS	KRT18	-10.9608	0.00822	127198	804304	127198	804304	0.158146	-2.66067
sp|P62269|RS18_HUMAN	40S ribosomal protein S18 OS	RPS18	-10.904	0.00831	66288.5	143972	66288.5	143972	0.460425	-1.11896
sp|P37802|TAGL2_HUMAN	Transgelin-2 OS	TAGLN2	-10.8114	0.00845	1.16919e+06	2.05593e+06	1.16919e+06	2.05593e+06	0.568692	-0.814282
sp|Q9P0L0|VAPA_HUMAN	Vesicle-associated membrane protein-associated protein A OS	VAPA	-10.7858	0.00849	49144.1	255524	49144.1	255524	0.192327	-2.37837
sp|Q01469|FABP5_HUMAN	Fatty acid-binding protein, epidermal OS	FABP5	-10.6796	0.00865	70826.3	584142	70826.3	584142	0.121248	-3.04396
sp|P30837|AL1B1_HUMAN	Aldehyde dehydrogenase X, mitochondrial OS	ALDH1B1	-10.5827	0.00881	7066.79	49970.8	7066.79	49970.8	0.141418	-2.82196
sp|Q9UMY4|SNX12_HUMAN	Sorting nexin-12 OS	SNX12	-10.5675	0.00884	34012.3	56263.7	34012.3	56263.7	0.604515	-0.726149
sp|P02786|TFR1_HUMAN	Transferrin receptor protein 1 OS	TFRC	-10.5556	0.00886	20302.7	56341.6	20302.7	56341.6	0.36035	-1.47253
tr|E9PL82|E9PL82_HUMAN	CD151 antigen OS	CD151	-10.5319	0.0089	3602.96	32520.1	3602.96	32520.1	0.110792	-3.17408
sp|P46776|RL27A_HUMAN	60S ribosomal protein L27a OS	RPL27A	-10.5288	0.0089	204512	465411	204512	465411	0.439423	-1.18632
sp|Q02543|RL18A_HUMAN	60S ribosomal protein L18a OS	RPL18A	-10.4663	0.00901	8345.17	55012.8	8345.17	55012.8	0.151695	-2.72075
sp|P09525|ANXA4_HUMAN	Annexin A4 OS	ANXA4	-10.4317	0.00906	111802	289897	111802	289897	0.385661	-1.37459
sp|P00738|HPT_HUMAN	Haptoglobin OS	HP	-10.4041	0.00911	188130	374091	188130	374091	0.502899	-0.991659
sp|Q9UHD8|SEPT9_HUMAN	Septin-9 OS	2009-09-01	-10.3817	0.00915	40851.4	204097	40851.4	204097	0.200157	-2.3208
sp|P62249|RS16_HUMAN	40S ribosomal protein S16 OS	RPS16	-10.3617	0.00919	146802	281496	146802	281496	0.521506	-0.939243
tr|A7MAP1|A7MAP1_HUMAN	Coronin OS	CORO1C	-10.3365	0.00923	47966	64787	47966	64787	0.740364	-0.433693
sp|O75608|LYPA1_HUMAN	Acyl-protein thioesterase 1 OS	LYPLA1	-10.2757	0.00934	12706	27013.6	12706	27013.6	0.470358	-1.08817
sp|P51571|SSRD_HUMAN	Translocon-associated protein subunit delta OS	SSR4	-10.2703	0.00935	81229.7	142487	81229.7	142487	0.570086	-0.810749
sp|O15144|ARPC2_HUMAN	Actin-related protein 2/3 complex subunit 2 OS	ARPC2	-10.2446	0.00939	146713	224586	146713	224586	0.653259	-0.614273
sp|P13928|ANXA8_HUMAN	Annexin A8 OS	ANXA8	-10.2314	0.00942	54253	230792	54253	230792	0.235073	-2.08882
sp|P02647|APOA1_HUMAN	Apolipoprotein A-I OS	APOA1	-10.2088	0.00946	169614	416213	169614	416213	0.407518	-1.29507
sp|Q9Y4K1|AIM1_HUMAN	Absent in melanoma 1 protein OS	AIM1	-10.1948	0.00948	8436.89	84004.1	8436.89	84004.1	0.100434	-3.31568
sp|P62753|RS6_HUMAN	40S ribosomal protein S6 OS	RPS6	-10.1313	0.0096	46832.1	147671	46832.1	147671	0.317139	-1.65681
sp|P02671|FIBA_HUMAN	Fibrinogen alpha chain OS	FGA	-10.026	0.0098	3.08161e+06	6.48126e+06	3.08161e+06	6.48126e+06	0.475465	-1.07259
sp|Q96AG4|LRC59_HUMAN	Leucine-rich repeat-containing protein 59 OS	LRRC59	-9.99088	0.00987	23089.5	85403.1	23089.5	85403.1	0.270358	-1.88705
sp|Q06830|PRDX1_HUMAN	Peroxiredoxin-1 OS	PRDX1	-9.96628	0.00992	193383	387211	193383	387211	0.499427	-1.00166
sp|P62318|SMD3_HUMAN	Small nuclear ribonucleoprotein Sm D3 OS	SNRPD3	-9.9038	0.01004	95106.7	200143	95106.7	200143	0.475195	-1.07341
sp|P00390|GSHR_HUMAN	Glutathione reductase, mitochondrial OS	GSR	-9.84813	0.01015	73003.8	160894	73003.8	160894	0.453738	-1.14007
tr|B4DLH4|B4DLH4_HUMAN	Hematological and neurological-expressed 1-like protein OS	HN1L	-9.78504	0.01028	10244.4	38982.9	10244.4	38982.9	0.262792	-1.92801
sp|Q13885|TBB2A_HUMAN	Tubulin beta-2A chain OS	TUBB2A	-9.73225	0.01039	63990.8	245215	63990.8	245215	0.260958	-1.93811
sp|Q13630|FCL_HUMAN	GDP-L-fucose synthase OS	TSTA3	-9.73161	0.01039	15012.8	46376.2	15012.8	46376.2	0.323718	-1.62719
sp|Q9BSH4|TACO1_HUMAN	Translational activator of cytochrome c oxidase 1 OS	TACO1	-9.69409	0.01047	1284.57	18155.8	1284.57	18155.8	0.0707528	-3.82107
sp|P06576|ATPB_HUMAN	ATP synthase subunit beta, mitochondrial OS	ATP5B	-9.68968	0.01048	765583	1.17593e+06	765583	1.17593e+06	0.651047	-0.619166
sp|O76021|RL1D1_HUMAN	Ribosomal L1 domain-containing protein 1 OS	RSL1D1	-9.65338	0.01056	48545.3	94527.9	48545.3	94527.9	0.513556	-0.961407
sp|P09874|PARP1_HUMAN	Poly [ADP-ribose] polymerase 1 OS	PARP1	-9.65336	0.01056	58251.7	98178.2	58251.7	98178.2	0.593326	-0.753104
sp|P62140|PP1B_HUMAN	Serine/threonine-protein phosphatase PP1-beta catalytic subunit OS	PPP1CB	-9.59684	0.01068	9424.69	33216.6	9424.69	33216.6	0.283734	-1.81739
sp|Q16401|PSMD5_HUMAN	26S proteasome non-ATPase regulatory subunit 5 OS	PSMD5	-9.54525	0.0108	33560.4	87757.2	33560.4	87757.2	0.382423	-1.38676
tr|Q9UFM8|Q9UFM8_HUMAN	Neuroplastin (Fragment) OS	DKFZp566H1924	-9.54491	0.0108	26646.1	53446.9	26646.1	53446.9	0.498552	-1.00418
sp|P36578|RL4_HUMAN	60S ribosomal protein L4 OS	RPL4	-9.49173	0.01092	58082.8	156649	58082.8	156649	0.370784	-1.43135
sp|P16930|FAAA_HUMAN	Fumarylacetoacetase OS	FAH	-9.44767	0.01102	19095.7	62857.3	19095.7	62857.3	0.303795	-1.71883
sp|Q15365|PCBP1_HUMAN	Poly(rC)-binding protein 1 OS	PCBP1	-9.42056	0.01108	15767.4	47375	15767.4	47375	0.332821	-1.58718
sp|P30043|BLVRB_HUMAN	Flavin reductase (NADPH) OS	BLVRB	-9.40046	0.01113	13272.8	119263	13272.8	119263	0.11129	-3.1676
sp|P07741|APT_HUMAN	Adenine phosphoribosyltransferase OS	APRT	-9.37941	0.01118	152502	232470	152502	232470	0.656006	-0.608219
tr|B0UZ83|B0UZ83_HUMAN	Complement C4 beta chain OS	C4A	-9.35729	0.01123	248803	478947	248803	478947	0.51948	-0.944861
sp|P49411|EFTU_HUMAN	Elongation factor Tu, mitochondrial OS	TUFM	-9.33679	0.01128	87743	168869	87743	168869	0.519593	-0.944546
sp|P19827|ITIH1_HUMAN	Inter-alpha-trypsin inhibitor heavy chain H1 OS	ITIH1	-9.29405	0.01138	47019.8	193708	47019.8	193708	0.242736	-2.04254
sp|P35579|MYH9_HUMAN	Myosin-9 OS	MYH9	-9.27138	0.01143	3920.72	24047.4	3920.72	24047.4	0.163041	-2.61669
tr|Q5T8U7|Q5T8U7_HUMAN	Surfeit 4 OS	SURF4	-9.26925	0.01144	12401.3	64429.9	12401.3	64429.9	0.192478	-2.37723
sp|P63173|RL38_HUMAN	60S ribosomal protein L38 OS	RPL38	-9.10747	0.01184	141199	294204	141199	294204	0.479937	-1.05908
tr|Q6JUT2|Q6JUT2_HUMAN	HCG37564, isoform CRA_c OS	TIRAP3	-8.84087	0.01255	25428.6	56005.1	25428.6	56005.1	0.454041	-1.13911
sp|P23526|SAHH_HUMAN	Adenosylhomocysteinase OS	AHCY	-8.80613	0.01265	11461.1	41523.7	11461.1	41523.7	0.276014	-1.85719
sp|Q8IYB5|SMAP1_HUMAN	Stromal membrane-associated protein 1 OS	SMAP1	-8.793	0.01269	11687.2	27031.7	11687.2	27031.7	0.43235	-1.20973
sp|P08574|CY1_HUMAN	Cytochrome c1, heme protein, mitochondrial OS	CYC1	-8.73647	0.01285	29622.4	51849.8	29622.4	51849.8	0.571312	-0.80765
tr|M0QYZ2|M0QYZ2_HUMAN	AP-2 complex subunit sigma OS	AP2S1	-8.60895	0.01323	69639.9	140208	69639.9	140208	0.496689	-1.00958
sp|Q9Y265|RUVB1_HUMAN	RuvB-like 1 OS	RUVBL1	-8.56698	0.01335	15495.9	99525.8	15495.9	99525.8	0.155697	-2.68319
sp|P07954|FUMH_HUMAN	Fumarate hydratase, mitochondrial OS	FH	-8.54839	0.01341	25784.4	37309.7	25784.4	37309.7	0.691089	-0.533056
sp|Q14764|MVP_HUMAN	Major vault protein OS	MVP	-8.52872	0.01347	152386	286059	152386	286059	0.532708	-0.908582
sp|P20674|COX5A_HUMAN	Cytochrome c oxidase subunit 5A, mitochondrial OS	COX5A	-8.51005	0.01353	13362	27525.7	13362	27525.7	0.485435	-1.04265
sp|P01042-2|KNG1_HUMAN	Isoform LMW of Kininogen-1 OS	KNG1	-8.40562	0.01386	47846.8	104181	47846.8	104181	0.459267	-1.1226
sp|Q13247|SRSF6_HUMAN	Serine/arginine-rich splicing factor 6 OS	SRSF6	-8.3547	0.01403	3800.17	32031.3	3800.17	32031.3	0.118639	-3.07535
tr|G3V2F7|G3V2F7_HUMAN	HCG2044781 OS	TMEM189	-8.34418	0.01406	39128.5	79024.1	39128.5	79024.1	0.495146	-1.01408
tr|Q5T9B7|Q5T9B7_HUMAN	Adenylate kinase isoenzyme 1 OS	AK1	-8.31543	0.01416	1757.55	9611.22	1757.55	9611.22	0.182865	-2.45115
sp|P67936|TPM4_HUMAN	Tropomyosin alpha-4 chain OS	TPM4	-8.28459	0.01426	158994	322593	158994	322593	0.492861	-1.02075
sp|Q14116|IL18_HUMAN	Interleukin-18 OS	IL18	-8.22254	0.01447	42719.2	69614.9	42719.2	69614.9	0.61365	-0.704511
sp|Q3ZCQ8-2|TIM50_HUMAN	Isoform 2 of Mitochondrial import inner membrane translocase subunit TIM50 OS	TIMM50	-8.19756	0.01456	3411.68	22268.3	3411.68	22268.3	0.153208	-2.70644
sp|P08621|RU17_HUMAN	U1 small nuclear ribonucleoprotein 70 kDa OS	SNRNP70	-8.12667	0.01481	3188.21	21460.1	3188.21	21460.1	0.148565	-2.75084
sp|O00148|DX39A_HUMAN	ATP-dependent RNA helicase DDX39A OS	DDX39A	-8.09345	0.01493	20959.1	78251.4	20959.1	78251.4	0.267843	-1.90054
sp|P05556|ITB1_HUMAN	Integrin beta-1 OS	ITGB1	-8.08355	0.01496	76998	109567	76998	109567	0.702745	-0.508926
sp|P29373|RABP2_HUMAN	Cellular retinoic acid-binding protein 2 OS	CRABP2	-8.07802	0.01498	3720.29	38539.5	3720.29	38539.5	0.0965318	-3.37285
sp|Q04760-2|LGUL_HUMAN	Isoform 2 of Lactoylglutathione lyase OS	GLO1	-7.99536	0.01529	61870.5	127609	61870.5	127609	0.484843	-1.04441
sp|Q9HC38-2|GLOD4_HUMAN	Isoform 2 of Glyoxalase domain-containing protein 4 OS	GLOD4	-7.95456	0.01544	45310.5	82054.9	45310.5	82054.9	0.552197	-0.856745
tr|Q5W0H4|Q5W0H4_HUMAN	Translationally-controlled tumor protein OS	TPT1	-7.93486	0.01551	55189.8	78776.3	55189.8	78776.3	0.700589	-0.51336
sp|P16401|H15_HUMAN	Histone H1.5 OS	HIST1H1B	-7.91874	0.01558	570297	1.27737e+06	570297	1.27737e+06	0.446461	-1.16339
sp|P63244|GBLP_HUMAN	Guanine nucleotide-binding protein subunit beta-2-like 1 OS	GNB2L1	-7.84511	0.01586	192156	553686	192156	553686	0.347048	-1.52679
sp|P26640|SYVC_HUMAN	Valine--tRNA ligase OS	VARS	-7.84277	0.01587	26492.7	34601.7	26492.7	34601.7	0.765646	-0.385251
sp|P53634|CATC_HUMAN	Dipeptidyl peptidase 1 OS	CTSC	-7.84204	0.01587	51664	114743	51664	114743	0.450258	-1.15118
sp|P25786|PSA1_HUMAN	Proteasome subunit alpha type-1 OS	PSMA1	-7.80174	0.01604	103220	239056	103220	239056	0.431781	-1.21163
sp|Q15181|IPYR_HUMAN	Inorganic pyrophosphatase OS	PPA1	-7.7205	0.01637	122368	228487	122368	228487	0.535559	-0.900884
sp|Q9UJX2|CDC23_HUMAN	Cell division cycle protein 23 homolog OS	CDC23	-7.71617	0.01638	2725.12	33616.5	2725.12	33616.5	0.0810652	-3.62477
sp|Q14011|CIRBP_HUMAN	Cold-inducible RNA-binding protein OS	CIRBP	-7.71525	0.01639	23970.2	148027	23970.2	148027	0.161932	-2.62654
sp|P38646|GRP75_HUMAN	Stress-70 protein, mitochondrial OS	HSPA9	-7.67062	0.01657	71264.7	205862	71264.7	205862	0.346176	-1.53042
sp|P38159|RBMX_HUMAN	RNA-binding motif protein, X chromosome OS	RBMX	-7.60321	0.01686	69548.7	158494	69548.7	158494	0.43881	-1.18833
sp|P14625|ENPL_HUMAN	Endoplasmin OS	HSP90B1	-7.56114	0.01705	55943.7	166454	55943.7	166454	0.336092	-1.57307
sp|O00299|CLIC1_HUMAN	Chloride intracellular channel protein 1 OS	CLIC1	-7.50906	0.01728	187840	297317	187840	297317	0.631782	-0.6625
sp|Q16563|SYPL1_HUMAN	Synaptophysin-like protein 1 OS	SYPL1	-7.48151	0.0174	51649.7	71180.8	51649.7	71180.8	0.725613	-0.462727
sp|P31939|PUR9_HUMAN	Bifunctional purine biosynthesis protein PURH OS	ATIC	-7.44524	0.01757	43933.2	133524	43933.2	133524	0.329027	-1.60372
sp|O43707|ACTN4_HUMAN	Alpha-actinin-4 OS	ACTN4	-7.39505	0.0178	81505.3	136677	81505.3	136677	0.596335	-0.745806
sp|P46778|RL21_HUMAN	60S ribosomal protein L21 OS	RPL21	-7.3372	0.01807	26743.5	127553	26743.5	127553	0.209665	-2.25384
sp|P48047|ATPO_HUMAN	ATP synthase subunit O, mitochondrial OS	ATP5O	-7.31909	0.01816	72756	179428	72756	179428	0.405489	-1.30227
sp|O60831|PRAF2_HUMAN	PRA1 family protein 2 OS	PRAF2	-7.25003	0.0185	50351	67952.3	50351	67952.3	0.740976	-0.432501
sp|P02787|TRFE_HUMAN	Serotransferrin OS	TF	-7.24002	0.01855	133113	246404	133113	246404	0.540221	-0.888378
sp|O95479|G6PE_HUMAN	GDH/6PGL endoplasmic bifunctional protein OS	H6PD	-7.19368	0.01878	3036.83	11875.9	3036.83	11875.9	0.255715	-1.96739
sp|P68871|HBB_HUMAN	Hemoglobin subunit beta OS	HBB	-7.11572	0.01918	6.58923e+06	1.19934e+07	6.58923e+06	1.19934e+07	0.549403	-0.864063
tr|Q5T6W5|Q5T6W5_HUMAN	Heterogeneous nuclear ribonucleoprotein K OS	HNRNPK	-7.05607	0.0195	4996.33	30522.2	4996.33	30522.2	0.163695	-2.61092
sp|P07355|ANXA2_HUMAN	Annexin A2 OS	ANXA2	-6.99364	0.01984	2.59502e+06	4.97116e+06	2.59502e+06	4.97116e+06	0.522014	-0.937838
sp|Q14315|FLNC_HUMAN	Filamin-C OS	FLNC	-6.96905	0.01997	18857.5	191611	18857.5	191611	0.0984156	-3.34497
sp|P49368|TCPG_HUMAN	T-complex protein 1 subunit gamma OS	CCT3	-6.94869	0.02009	196237	284353	196237	284353	0.690117	-0.535087
tr|F5H698|F5H698_HUMAN	Leucine--tRNA ligase, cytoplasmic OS	LARS	-6.92719	0.02021	10190.4	54757.9	10190.4	54757.9	0.186099	-2.42586
sp|Q9BVJ7|DUS23_HUMAN	Dual specificity protein phosphatase 23 OS	DUSP23	-6.7814	0.02106	44611.4	111881	44611.4	111881	0.39874	-1.32648
tr|I3L0N3|I3L0N3_HUMAN	Vesicle-fusing ATPase OS	NSF	-6.73557	0.02134	23231.7	40617.5	23231.7	40617.5	0.571962	-0.80601
sp|A5YKK6|CNOT1_HUMAN	CCR4-NOT transcription complex subunit 1 OS	CNOT1	-6.70105	0.02155	11241.7	18097.4	11241.7	18097.4	0.621179	-0.686918
sp|P46940|IQGA1_HUMAN	Ras GTPase-activating-like protein IQGAP1 OS	IQGAP1	-6.69192	0.02161	123085	236285	123085	236285	0.520917	-0.940874
sp|O75131|CPNE3_HUMAN	Copine-3 OS	CPNE3	-6.67317	0.02173	11555.6	79239.1	11555.6	79239.1	0.145832	-2.77762
sp|P40429|RL13A_HUMAN	60S ribosomal protein L13a OS	RPL13A	-6.67239	0.02173	53945.4	124675	53945.4	124675	0.432689	-1.2086
sp|Q96G03|PGM2_HUMAN	Phosphoglucomutase-2 OS	PGM2	-6.64738	0.02189	38992.1	89900	38992.1	89900	0.433727	-1.20514
sp|P18206|VINC_HUMAN	Vinculin OS	VCL	-6.61371	0.02211	71410.2	124267	71410.2	124267	0.574651	-0.799242
sp|P61106|RAB14_HUMAN	Ras-related protein Rab-14 OS	RAB14	-6.59943	0.0222	4174.82	28790.6	4174.82	28790.6	0.145007	-2.78581
sp|P55769|NH2L1_HUMAN	NHP2-like protein 1 OS	NHP2L1	-6.56552	0.02242	8180.87	36190.4	8180.87	36190.4	0.226051	-2.14528
sp|P21399|ACOC_HUMAN	Cytoplasmic aconitate hydratase OS	ACO1	-6.54916	0.02253	12658.1	80931.6	12658.1	80931.6	0.156405	-2.67664
sp|P0C0S5|H2AZ_HUMAN	Histone H2A.Z OS	H2AFZ	-6.53753	0.02261	35925.8	129122	35925.8	129122	0.278232	-1.84564
sp|P55072|TERA_HUMAN	Transitional endoplasmic reticulum ATPase OS	VCP	-6.52515	0.02269	113120	402183	113120	402183	0.281265	-1.83
tr|B4DVE7|B4DVE7_HUMAN	Annexin OS	ANXA11	-6.47108	0.02306	170884	290648	170884	290648	0.587942	-0.766255
sp|Q00839|HNRPU_HUMAN	Heterogeneous nuclear ribonucleoprotein U OS	HNRNPU	-6.42957	0.02335	210548	399235	210548	399235	0.527378	-0.923089
sp|Q16658|FSCN1_HUMAN	Fascin OS	FSCN1	-6.41975	0.02342	234716	416292	234716	416292	0.563825	-0.826681
tr|Q49AN9|Q49AN9_HUMAN	SNRPG protein OS	SNRPG	-6.39777	0.02357	44596.2	122095	44596.2	122095	0.365259	-1.45301
sp|P17661|DESM_HUMAN	Desmin OS	DES	-6.29764	0.0243	18561.4	75481.1	18561.4	75481.1	0.245907	-2.02381
sp|Q9P258|RCC2_HUMAN	Protein RCC2 OS	RCC2	-6.18156	0.02519	27470.6	51494.1	27470.6	51494.1	0.533471	-0.906517
sp|P62942|FKB1A_HUMAN	Peptidyl-prolyl cis-trans isomerase FKBP1A OS	FKBP1A	-6.18152	0.02519	124680	260303	124680	260303	0.47898	-1.06196
sp|Q15046|SYK_HUMAN	Lysine--tRNA ligase OS	KARS	-6.15637	0.02538	101321	162302	101321	162302	0.624273	-0.679752
sp|P12814-3|ACTN1_HUMAN	Isoform 3 of Alpha-actinin-1 OS	ACTN1	-6.12222	0.02566	20749	101875	20749	101875	0.203671	-2.29569
sp|P13010|XRCC5_HUMAN	X-ray repair cross-complementing protein 5 OS	XRCC5	-6.09917	0.02584	66739.6	131386	66739.6	131386	0.507965	-0.977199
sp|O14745|NHRF1_HUMAN	Na(+)/H(+) exchange regulatory cofactor NHE-RF1 OS	SLC9A3R1	-6.01686	0.02653	26927.5	122865	26927.5	122865	0.219163	-2.18992
sp|P10644|KAP0_HUMAN	cAMP-dependent protein kinase type I-alpha regulatory subunit OS	PRKAR1A	-5.99651	0.0267	7592.61	21347.4	7592.61	21347.4	0.355669	-1.49139
sp|Q8IWB7|WDFY1_HUMAN	WD repeat and FYVE domain-containing protein 1 OS	WDFY1	-5.99057	0.02675	4545.96	24088.3	4545.96	24088.3	0.188721	-2.40568
sp|P62263|RS14_HUMAN	40S ribosomal protein S14 OS	RPS14	-5.96059	0.02701	100798	219530	100798	219530	0.459151	-1.12296
sp|P39748|FEN1_HUMAN	Flap endonuclease 1 OS	FEN1	-5.95304	0.02708	16105	33781.1	16105	33781.1	0.476747	-1.06871
sp|P13804|ETFA_HUMAN	Electron transfer flavoprotein subunit alpha, mitochondrial OS	ETFA	-5.95148	0.02709	40229.9	96699.2	40229.9	96699.2	0.416031	-1.26524
sp|Q92973-2|TNPO1_HUMAN	Isoform 2 of Transportin-1 OS	TNPO1	-5.93792	0.02721	44064.5	63642.9	44064.5	63642.9	0.69237	-0.530384
tr|B4DUT8|B4DUT8_HUMAN	Calponin-2 OS	CNN2	-5.85748	0.02793	7468.71	18796.9	7468.71	18796.9	0.397336	-1.33157
sp|Q7KZF4|SND1_HUMAN	Staphylococcal nuclease domain-containing protein 1 OS	SND1	-5.83401	0.02815	80907.6	201385	80907.6	201385	0.401757	-1.31561
sp|P05362|ICAM1_HUMAN	Intercellular adhesion molecule 1 OS	ICAM1	-5.82921	0.02819	43950.7	138469	43950.7	138469	0.317404	-1.65561
sp|P50402|EMD_HUMAN	Emerin OS	EMD	-5.81152	0.02836	4053.61	11231	4053.61	11231	0.360929	-1.47021
sp|Q5T0N5-4|FBP1L_HUMAN	Isoform 4 of Formin-binding protein 1-like OS	FNBP1L	-5.78699	0.02859	4749.93	62333.9	4749.93	62333.9	0.0762013	-3.71404
sp|Q14258|TRI25_HUMAN	E3 ubiquitin/ISG15 ligase TRIM25 OS	TRIM25	-5.75814	0.02886	21777.8	40944.8	21777.8	40944.8	0.531883	-0.91082
sp|P12956|XRCC6_HUMAN	X-ray repair cross-complementing protein 6 OS	XRCC6	-5.75753	0.02887	160817	336148	160817	336148	0.478411	-1.06368
sp|Q8N1G4|LRC47_HUMAN	Leucine-rich repeat-containing protein 47 OS	LRRC47	-5.71566	0.02927	38668	84377.9	38668	84377.9	0.458272	-1.12572
tr|B8ZZQ6|B8ZZQ6_HUMAN	Thymosin alpha-1 OS	PTMA	-5.71291	0.0293	64409.1	251924	64409.1	251924	0.255669	-1.96765
sp|P62750|RL23A_HUMAN	60S ribosomal protein L23a OS	RPL23A	-5.70712	0.02936	59213.8	118185	59213.8	118185	0.501027	-0.997039
sp|P28062|PSB8_HUMAN	Proteasome subunit beta type-8 OS	PSMB8	-5.68678	0.02956	19113.5	107965	19113.5	107965	0.177033	-2.49791
sp|P62304|RUXE_HUMAN	Small nuclear ribonucleoprotein E OS	SNRPE	-5.65144	0.02991	99282.9	308214	99282.9	308214	0.322123	-1.63432
sp|Q9NUT2|ABCB8_HUMAN	ATP-binding cassette sub-family B member 8, mitochondrial OS	ABCB8	-5.63078	0.03012	11721	15663.3	11721	15663.3	0.748309	-0.418293
sp|P24844|MYL9_HUMAN	Myosin regulatory light polypeptide 9 OS	MYL9	-5.58869	0.03056	11057.1	49082.2	11057.1	49082.2	0.225276	-2.15023
sp|P08865|RSSA_HUMAN	40S ribosomal protein SA OS	RPSA	-5.5852	0.03059	197721	337320	197721	337320	0.586152	-0.770654
tr|C9JWV9|C9JWV9_HUMAN	Protein lifeguard 3 (Fragment) OS	TMBIM1	-5.57914	0.03066	2830.92	25047.1	2830.92	25047.1	0.113024	-3.1453
sp|P82979|SARNP_HUMAN	SAP domain-containing ribonucleoprotein OS	SARNP	-5.56016	0.03086	4377.99	28064.6	4377.99	28064.6	0.155997	-2.68041
sp|P35606|COPB2_HUMAN	Coatomer subunit beta' OS	COPB2	-5.52498	0.03123	35772	92244.6	35772	92244.6	0.387795	-1.36663
sp|P49458|SRP09_HUMAN	Signal recognition particle 9 kDa protein OS	SRP9	-5.46228	0.03192	27064.5	49207.5	27064.5	49207.5	0.550007	-0.862478
sp|Q16836|HCDH_HUMAN	Hydroxyacyl-coenzyme A dehydrogenase, mitochondrial OS	HADH	-5.45977	0.03195	19042.7	29246.8	19042.7	29246.8	0.651103	-0.619043
tr|B5MCQ5|B5MCQ5_HUMAN	Protein disulfide-isomerase A6 OS	PDIA6	-5.45473	0.032	127274	206335	127274	206335	0.616832	-0.697049
sp|O14974-4|MYPT1_HUMAN	Isoform 4 of Protein phosphatase 1 regulatory subunit 12A OS	PPP1R12A	-5.39831	0.03264	26314.6	38778.9	26314.6	38778.9	0.67858	-0.559409
sp|P49189|AL9A1_HUMAN	4-trimethylaminobutyraldehyde dehydrogenase OS	ALDH9A1	-5.38712	0.03277	106889	264393	106889	264393	0.404283	-1.30656
sp|Q15233|NONO_HUMAN	Non-POU domain-containing octamer-binding protein OS	NONO	-5.38229	0.03283	25606.3	70664.7	25606.3	70664.7	0.362363	-1.46449
sp|P30041|PRDX6_HUMAN	Peroxiredoxin-6 OS	PRDX6	-5.37697	0.03289	599867	661081	599867	661081	0.907403	-0.140184
sp|P50990|TCPQ_HUMAN	T-complex protein 1 subunit theta OS	CCT8	-5.37043	0.03297	74677.6	142688	74677.6	142688	0.523363	-0.934115
tr|J3KQU9|J3KQU9_HUMAN	AP-1 complex subunit gamma-1 OS	AP1G1	-5.36546	0.03303	18067.9	38242	18067.9	38242	0.472462	-1.08173
sp|P14174|MIF_HUMAN	Macrophage migration inhibitory factor OS	MIF	-5.36157	0.03307	138606	383367	138606	383367	0.361549	-1.46774
sp|P00747|PLMN_HUMAN	Plasminogen OS	PLG	-5.35768	0.03312	8236.58	38587.3	8236.58	38587.3	0.213453	-2.22801
sp|P17096|HMGA1_HUMAN	High mobility group protein HMG-I/HMG-Y OS	HMGA1	-5.33999	0.03333	18491.1	44440.3	18491.1	44440.3	0.416089	-1.26503
sp|P18754|RCC1_HUMAN	Regulator of chromosome condensation OS	RCC1	-5.32175	0.03354	21727.7	39738.5	21727.7	39738.5	0.546767	-0.871002
sp|P09497-2|CLCB_HUMAN	Isoform Non-brain of Clathrin light chain B OS	CLTB	-5.29544	0.03386	6208.35	24533.3	6208.35	24533.3	0.253059	-1.98246
sp|P61981|1433G_HUMAN	14-3-3 protein gamma OS	YWHAG	-5.28249	0.03402	16541.8	93457.6	16541.8	93457.6	0.176998	-2.49819
sp|P11021|GRP78_HUMAN	78 kDa glucose-regulated protein OS	HSPA5	-5.25409	0.03437	425366	669566	425366	669566	0.635286	-0.654522
sp|P12268|IMDH2_HUMAN	Inosine-5'-monophosphate dehydrogenase 2 OS	IMPDH2	-5.24603	0.03447	31963.8	45445.8	31963.8	45445.8	0.703339	-0.507708
tr|B4DXJ1|B4DXJ1_HUMAN	Protein SEC13 homolog OS	SEC13	-5.24411	0.03449	46267.5	147384	46267.5	147384	0.313926	-1.6715
sp|P09960|LKHA4_HUMAN	Leukotriene A-4 hydrolase OS	LTA4H	-5.21177	0.0349	13616.9	36628.5	13616.9	36628.5	0.371756	-1.42757
sp|P80303|NUCB2_HUMAN	Nucleobindin-2 OS	NUCB2	-5.21013	0.03492	15212	32004.1	15212	32004.1	0.475316	-1.07304
sp|Q15102|PA1B3_HUMAN	Platelet-activating factor acetylhydrolase IB subunit gamma OS	PAFAH1B3	-5.19282	0.03514	63886.1	140240	63886.1	140240	0.455547	-1.13433
sp|P09417|DHPR_HUMAN	Dihydropteridine reductase OS	QDPR	-5.1655	0.03549	8509.74	27615.2	8509.74	27615.2	0.308155	-1.69827
sp|Q9Y230|RUVB2_HUMAN	RuvB-like 2 OS	RUVBL2	-5.12172	0.03607	34224.3	76154.4	34224.3	76154.4	0.449407	-1.15391
sp|P68402|PA1B2_HUMAN	Platelet-activating factor acetylhydrolase IB subunit beta OS	PAFAH1B2	-5.10966	0.03623	167759	280619	167759	280619	0.597818	-0.742221
sp|Q9Y2X0|MED16_HUMAN	Mediator of RNA polymerase II transcription subunit 16 OS	MED16	-5.08441	0.03657	4585.2	12423.7	4585.2	12423.7	0.36907	-1.43803
sp|P04083|ANXA1_HUMAN	Annexin A1 OS	ANXA1	-5.07711	0.03667	514380	1.14571e+06	514380	1.14571e+06	0.448964	-1.15533
sp|O96000|NDUBA_HUMAN	NADH dehydrogenase [ubiquinone] 1 beta subcomplex subunit 10 OS	NDUFB10	-5.05623	0.03696	9515.14	17647.4	9515.14	17647.4	0.539181	-0.891159
sp|Q9NVH0|EXD2_HUMAN	Exonuclease 3'-5' domain-containing protein 2 OS	EXD2	-5.05346	0.037	2015.26	27035	2015.26	27035	0.0745428	-3.74579
sp|Q9NP74|PALMD_HUMAN	Palmdelphin OS	PALMD	-5.03205	0.0373	156486	375753	156486	375753	0.41646	-1.26375
sp|Q9UL46|PSME2_HUMAN	Proteasome activator complex subunit 2 OS	PSME2	-5.0252	0.03739	53930.1	108540	53930.1	108540	0.49687	-1.00906
sp|P55010|IF5_HUMAN	Eukaryotic translation initiation factor 5 OS	EIF5	-5.00741	0.03764	15805.8	54649.1	15805.8	54649.1	0.289223	-1.78975
tr|B1AK88|B1AK88_HUMAN	Capping protein (Actin filament) muscle Z-line, beta, isoform CRA_d OS	CAPZB	-5.00727	0.03765	249017	339525	249017	339525	0.733429	-0.447272
sp|P20618|PSB1_HUMAN	Proteasome subunit beta type-1 OS	PSMB1	-4.98337	0.03799	24215.8	71466.5	24215.8	71466.5	0.338841	-1.56132
sp|P10599|THIO_HUMAN	Thioredoxin OS	TXN	-4.96057	0.03832	123597	280135	123597	280135	0.441205	-1.18048
sp|P35527|K1C9_HUMAN	Keratin, type I cytoskeletal 9 OS	KRT9	-4.95673	0.03837	344973	584750	344973	584750	0.58995	-0.761334
sp|P17987|TCPA_HUMAN	T-complex protein 1 subunit alpha OS	TCP1	-4.95403	0.03841	49318	100149	49318	100149	0.492448	-1.02196
sp|P07686|HEXB_HUMAN	Beta-hexosaminidase subunit beta OS	HEXB	-4.94563	0.03854	9928.72	28104.1	9928.72	28104.1	0.353284	-1.5011
sp|Q15404|RSU1_HUMAN	Ras suppressor protein 1 OS	RSU1	-4.93295	0.03872	26068	47769.2	26068	47769.2	0.545707	-0.873801
sp|O00487|PSDE_HUMAN	26S proteasome non-ATPase regulatory subunit 14 OS	PSMD14	-4.93109	0.03875	11840	74516.7	11840	74516.7	0.158891	-2.65389
sp|P05387|RLA2_HUMAN	60S acidic ribosomal protein P2 OS	RPLP2	-4.92484	0.03884	99794.9	192218	99794.9	192218	0.519175	-0.945707
sp|P20700|LMNB1_HUMAN	Lamin-B1 OS	LMNB1	-4.9176	0.03895	77514.9	102340	77514.9	102340	0.757425	-0.400826
tr|H9KVA7|H9KVA7_HUMAN	Carcinoembryonic antigen-related cell adhesion molecule 5 OS	CEACAM5	-4.91177	0.03904	6162.39	31545.8	6162.39	31545.8	0.195347	-2.35589
sp|P08238|HS90B_HUMAN	Heat shock protein HSP 90-beta OS	HSP90AB1	-4.8853	0.03944	192121	368669	192121	368669	0.521119	-0.940314
sp|Q9H0X9|OSBL5_HUMAN	Oxysterol-binding protein-related protein 5 OS	OSBPL5	-4.87571	0.03958	5364.17	25006.2	5364.17	25006.2	0.214514	-2.22086
sp|O95340-2|PAPS2_HUMAN	Isoform B of Bifunctional 3'-phosphoadenosine 5'-phosphosulfate synthase 2 OS	PAPSS2	-4.86242	0.03979	17095	59342.4	17095	59342.4	0.288073	-1.79549
sp|Q01081|U2AF1_HUMAN	Splicing factor U2AF 35 kDa subunit OS	U2AF1	-4.8564	0.03988	40730.5	66626.7	40730.5	66626.7	0.611324	-0.709991
sp|P07814|SYEP_HUMAN	Bifunctional glutamate/proline--tRNA ligase OS	EPRS	-4.82279	0.04041	11743.4	52811.7	11743.4	52811.7	0.222363	-2.16901
sp|P62857|RS28_HUMAN	40S ribosomal protein S28 OS	RPS28	-4.80655	0.04066	66972.3	117637	66972.3	117637	0.569311	-0.81271
sp|Q12907|LMAN2_HUMAN	Vesicular integral-membrane protein VIP36 OS	LMAN2	-4.79789	0.0408	21091.3	56612.6	21091.3	56612.6	0.372554	-1.42448
tr|J3KN29|J3KN29_HUMAN	26S proteasome non-ATPase regulatory subunit 9 OS	PSMD9	-4.77474	0.04117	19525.1	29659.3	19525.1	29659.3	0.658311	-0.603158
sp|P01024|CO3_HUMAN	Complement C3 OS	C3	-4.73937	0.04175	187931	277755	187931	277755	0.676605	-0.563613
sp|Q13838-2|DX39B_HUMAN	Isoform 2 of Spliceosome RNA helicase DDX39B OS	DDX39B	-4.73852	0.04177	31116.4	83036.4	31116.4	83036.4	0.374732	-1.41607
sp|P13645|K1C10_HUMAN	Keratin, type I cytoskeletal 10 OS	KRT10	-4.73303	0.04186	306520	460072	306520	460072	0.666244	-0.585878
tr|B7Z2X9|B7Z2X9_HUMAN	Enolase OS	ENO2	-4.71864	0.0421	5381.5	19267.1	5381.5	19267.1	0.27931	-1.84006
sp|O75821|EIF3G_HUMAN	Eukaryotic translation initiation factor 3 subunit G OS	EIF3G	-4.65686	0.04315	15488.1	31373.5	15488.1	31373.5	0.493667	-1.01839
sp|P98179|RBM3_HUMAN	Putative RNA-binding protein 3 OS	RBM3	-4.65174	0.04324	7854.4	39943.6	7854.4	39943.6	0.196637	-2.34639
sp|P36871|PGM1_HUMAN	Phosphoglucomutase-1 OS	PGM1	-4.65033	0.04326	40219.2	78448.6	40219.2	78448.6	0.512682	-0.963862
sp|Q9Y696|CLIC4_HUMAN	Chloride intracellular channel protein 4 OS	CLIC4	-4.6219	0.04376	7529.07	22760.3	7529.07	22760.3	0.330799	-1.59598
sp|P27797|CALR_HUMAN	Calreticulin OS	CALR	-4.6151	0.04388	9463.53	33076.3	9463.53	33076.3	0.286112	-1.80535
sp|P62081|RS7_HUMAN	40S ribosomal protein S7 OS	RPS7	-4.56945	0.04471	85020.4	191300	85020.4	191300	0.444435	-1.16996
sp|P31930|QCR1_HUMAN	Cytochrome b-c1 complex subunit 1, mitochondrial OS	UQCRC1	-4.56434	0.0448	17082.6	39224.8	17082.6	39224.8	0.435506	-1.19924
sp|P39019|RS19_HUMAN	40S ribosomal protein S19 OS	RPS19	-4.53364	0.04537	44464.6	109306	44464.6	109306	0.406791	-1.29764
sp|P05198|IF2A_HUMAN	Eukaryotic translation initiation factor 2 subunit 1 OS	EIF2S1	-4.53083	0.04542	30676.5	97877.4	30676.5	97877.4	0.313418	-1.67384
sp|P17980|PRS6A_HUMAN	26S protease regulatory subunit 6A OS	PSMC3	-4.51053	0.0458	81534.8	148912	81534.8	148912	0.547536	-0.868974
sp|O00410-3|IPO5_HUMAN	Isoform 3 of Importin-5 OS	IPO5	-4.50382	0.04593	31378	72274	31378	72274	0.434153	-1.20372
sp|Q9BS40|LXN_HUMAN	Latexin OS	LXN	-4.49072	0.04618	6788.5	51278.4	6788.5	51278.4	0.132385	-2.91719
tr|G3XAI2|G3XAI2_HUMAN	Laminin subunit beta-1 OS	LAMB1	-4.47041	0.04657	3110.38	10395.7	3110.38	10395.7	0.2992	-1.74082
sp|P29350-4|PTN6_HUMAN	Isoform 4 of Tyrosine-protein phosphatase non-receptor type 6 OS	PTPN6	-4.46881	0.0466	4766.07	41409.4	4766.07	41409.4	0.115096	-3.11909
sp|P36405|ARL3_HUMAN	ADP-ribosylation factor-like protein 3 OS	ARL3	-4.45581	0.04686	38605.5	49127.2	38605.5	49127.2	0.785828	-0.347714
sp|Q9H0U4|RAB1B_HUMAN	Ras-related protein Rab-1B OS	RAB1B	-4.45239	0.04692	1442.04	6921.55	1442.04	6921.55	0.20834	-2.26299
sp|P30740|ILEU_HUMAN	Leukocyte elastase inhibitor OS	SERPINB1	-4.43988	0.04717	56058.5	163892	56058.5	163892	0.342046	-1.54774
tr|A6NDN0|A6NDN0_HUMAN	Trafficking protein particle complex 3, isoform CRA_a OS	TRAPPC3	-4.43429	0.04728	17405.3	55794.8	17405.3	55794.8	0.311952	-1.6806
sp|Q13148|TADBP_HUMAN	TAR DNA-binding protein 43 OS	TARDBP	-4.43407	0.04728	19585.8	39781.8	19585.8	39781.8	0.492331	-1.0223
sp|O76003|GLRX3_HUMAN	Glutaredoxin-3 OS	GLRX3	-4.43116	0.04734	28455.8	48992	28455.8	48992	0.580826	-0.783822
sp|O95336|6PGL_HUMAN	6-phosphogluconolactonase OS	PGLS	-4.41995	0.04757	113333	163050	113333	163050	0.69508	-0.524749
tr|J3KN00|J3KN00_HUMAN	NADH dehydrogenase (Ubiquinone) 1 alpha subcomplex, 13 OS	NDUFA13	-4.38096	0.04835	32039	47175.9	32039	47175.9	0.67914	-0.55822
sp|P43490|NAMPT_HUMAN	Nicotinamide phosphoribosyltransferase OS	NAMPT	-4.3701	0.04858	71359.8	339592	71359.8	339592	0.210134	-2.25062
sp|P62847-4|RS24_HUMAN	Isoform 4 of 40S ribosomal protein S24 OS	RPS24	-4.34902	0.04902	72228	142728	72228	142728	0.506054	-0.982636
sp|P10909|CLUS_HUMAN	Clusterin OS	CLU	-4.33633	0.04928	59305.8	114782	59305.8	114782	0.516683	-0.952649
tr|E5RJD8|E5RJD8_HUMAN	Tubulin-specific chaperone A OS	TBCA	-4.3103	0.04984	11101.9	24393.7	11101.9	24393.7	0.455113	-1.1357
sp|P54886|P5CS_HUMAN	Delta-1-pyrroline-5-carboxylate synthase OS	ALDH18A1	-4.29781	0.0501	16933.4	31619.1	16933.4	31619.1	0.535543	-0.900924
sp|P52272|HNRPM_HUMAN	Heterogeneous nuclear ribonucleoprotein M OS	HNRNPM	-4.29	0.05027	292962	419337	292962	419337	0.698633	-0.517394
sp|P04075|ALDOA_HUMAN	Fructose-bisphosphate aldolase A OS	ALDOA	-4.27571	0.05058	411328	633171	411328	633171	0.649632	-0.622306
sp|P25789|PSA4_HUMAN	Proteasome subunit alpha type-4 OS	PSMA4	-4.27199	0.05067	60820.4	128482	60820.4	128482	0.473376	-1.07894
sp|O60869|EDF1_HUMAN	Endothelial differentiation-related factor 1 OS	EDF1	-4.27013	0.05071	5678.3	24479.1	5678.3	24479.1	0.231965	-2.10802
sp|P16615|AT2A2_HUMAN	Sarcoplasmic/endoplasmic reticulum calcium ATPase 2 OS	ATP2A2	-4.26902	0.05073	29949.2	72250.8	29949.2	72250.8	0.414518	-1.27049
sp|P46777|RL5_HUMAN	60S ribosomal protein L5 OS	RPL5	-4.26047	0.05092	6280.75	30187.5	6280.75	30187.5	0.208058	-2.26495
sp|Q13162|PRDX4_HUMAN	Peroxiredoxin-4 OS	PRDX4	-4.2385	0.05141	95840.4	171341	95840.4	171341	0.559355	-0.838165
sp|P63000-2|RAC1_HUMAN	Isoform B of Ras-related C3 botulinum toxin substrate 1 OS	RAC1	-4.22822	0.05164	12668.3	38701.1	12668.3	38701.1	0.327338	-1.61115
sp|P47755|CAZA2_HUMAN	F-actin-capping protein subunit alpha-2 OS	CAPZA2	-4.21893	0.05185	26584.9	42425.1	26584.9	42425.1	0.626631	-0.674312
sp|O14818|PSA7_HUMAN	Proteasome subunit alpha type-7 OS	PSMA7	-4.21261	0.05199	40968.8	87311.6	40968.8	87311.6	0.469225	-1.09165
sp|P07237|PDIA1_HUMAN	Protein disulfide-isomerase OS	P4HB	-4.18673	0.05259	500286	633562	500286	633562	0.789639	-0.340734
sp|P17655|CAN2_HUMAN	Calpain-2 catalytic subunit OS	CAPN2	-4.17888	0.05277	20104.8	75808.8	20104.8	75808.8	0.265204	-1.91482
sp|P61313|RL15_HUMAN	60S ribosomal protein L15 OS	RPL15	-4.17693	0.05282	36337.2	156376	36337.2	156376	0.23237	-2.1055
sp|A2RTX5|SYTC2_HUMAN	Probable threonine--tRNA ligase 2, cytoplasmic OS	TARSL2	-4.12598	0.05403	122980	194100	122980	194100	0.633591	-0.658377
sp|P46063|RECQ1_HUMAN	ATP-dependent DNA helicase Q1 OS	RECQL	-4.10956	0.05442	83075.2	239368	83075.2	239368	0.347061	-1.52674
sp|P13667|PDIA4_HUMAN	Protein disulfide-isomerase A4 OS	PDIA4	-4.09615	0.05475	28334	39948.5	28334	39948.5	0.709264	-0.495606
sp|Q9BV40|VAMP8_HUMAN	Vesicle-associated membrane protein 8 OS	VAMP8	-4.08083	0.05513	10494.1	33255.7	10494.1	33255.7	0.315558	-1.66402
sp|P11216|PYGB_HUMAN	Glycogen phosphorylase, brain form OS	PYGB	-4.06873	0.05543	32287.8	81633.9	32287.8	81633.9	0.39552	-1.33818
sp|P60468|SC61B_HUMAN	Protein transport protein Sec61 subunit beta OS	SEC61B	-4.01812	0.05672	37038.9	70703	37038.9	70703	0.523866	-0.932731
sp|O43488|ARK72_HUMAN	Aflatoxin B1 aldehyde reductase member 2 OS	AKR7A2	-4.01302	0.05685	36723.1	50837.2	36723.1	50837.2	0.722367	-0.469197
sp|P50453|SPB9_HUMAN	Serpin B9 OS	SERPINB9	-3.97965	0.05773	111592	182929	111592	182929	0.61003	-0.713049
sp|Q6NUK1|SCMC1_HUMAN	Calcium-binding mitochondrial carrier protein SCaMC-1 OS	SLC25A24	-3.97502	0.05785	44556.5	73472.1	44556.5	73472.1	0.606442	-0.721559
sp|O00567|NOP56_HUMAN	Nucleolar protein 56 OS	NOP56	-3.96113	0.05822	12391.1	45812	12391.1	45812	0.270477	-1.88642
sp|Q9Y2C2|UST_HUMAN	Uronyl 2-sulfotransferase OS	UST	-3.94863	0.05856	4036.44	13571.5	4036.44	13571.5	0.29742	-1.74942
sp|P02794|FRIH_HUMAN	Ferritin heavy chain OS	FTH1	-3.90219	0.05984	38133.3	68035.6	38133.3	68035.6	0.560491	-0.835238
sp|Q07812-5|BAX_HUMAN	Isoform Epsilon of Apoptosis regulator BAX OS	BAX	3.90781	0.05968	84584.2	55919.5	84584.2	55919.5	1.51261	0.597037
sp|P02745|C1QA_HUMAN	Complement C1q subcomponent subunit A OS	C1QA	3.94058	0.05878	220138	33684	220138	33684	6.53537	2.70827
sp|Q96CX2|KCD12_HUMAN	BTB/POZ domain-containing protein KCTD12 OS	KCTD12	3.96899	0.05801	458791	204692	458791	204692	2.24138	1.16438
sp|P05997|CO5A2_HUMAN	Collagen alpha-2(V) chain OS	COL5A2	4.24796	0.0512	787459	121891	787459	121891	6.46037	2.69162
sp|P28331|NDUS1_HUMAN	NADH-ubiquinone oxidoreductase 75 kDa subunit, mitochondrial OS	NDUFS1	4.29797	0.0501	4689.53	1266.74	4689.53	1266.74	3.70205	1.88832
sp|P01009|A1AT_HUMAN	Alpha-1-antitrypsin OS	SERPINA1	4.36956	0.04859	1.49276e+06	1.07515e+06	1.49276e+06	1.07515e+06	1.38841	0.473438
sp|P18428|LBP_HUMAN	Lipopolysaccharide-binding protein OS	LBP	4.38073	0.04836	87582.1	27371.8	87582.1	27371.8	3.19972	1.67795
sp|P04433|KV309_HUMAN	Ig kappa chain V-III region VG (Fragment) OS	1	4.41138	0.04774	225082	125430	225082	125430	1.79448	0.843569
tr|B4DLN1|B4DLN1_HUMAN	Mitochondrial dicarboxylate carrier OS	SLC25A10	4.53811	0.04528	961240	194230	961240	194230	4.94898	2.30713
tr|E9PIE3|E9PIE3_HUMAN	Protein kinase C delta-binding protein OS	PRKCDBP	4.95251	0.03844	31926.2	12688.1	31926.2	12688.1	2.51623	1.33126
tr|A6NLG9|A6NLG9_HUMAN	Biglycan OS	BGN	4.96506	0.03825	1.47429e+06	252253	1.47429e+06	252253	5.84448	2.54707
sp|P41250|SYG_HUMAN	Glycine--tRNA ligase OS	GARS	5.0456	0.03711	77958.4	38329.2	77958.4	38329.2	2.03392	1.02426
sp|P02747|C1QC_HUMAN	Complement C1q subcomponent subunit C OS	C1QC	5.04836	0.03707	204381	34449.8	204381	34449.8	5.93272	2.56869
tr|F5GYQ1|F5GYQ1_HUMAN	V-type proton ATPase subunit d 1 OS	ATP6V0D1	5.05149	0.03703	28672.1	6887.6	28672.1	6887.6	4.16286	2.05758
sp|P01766|HV305_HUMAN	Ig heavy chain V-III region BRO OS	1	5.14806	0.03572	145683	18893.4	145683	18893.4	7.71079	2.94688
tr|B7Z8R6|B7Z8R6_HUMAN	Alpha-1-microglobulin OS	AMBP	5.69395	0.02949	100914	41195.6	100914	41195.6	2.44962	1.29256
sp|Q07507|DERM_HUMAN	Dermatopontin OS	DPT	5.78787	0.02858	235515	73367.1	235515	73367.1	3.21009	1.68261
sp|P11047|LAMC1_HUMAN	Laminin subunit gamma-1 OS	LAMC1	5.87405	0.02778	32267	3950.75	32267	3950.75	8.1673	3.02986
sp|P20774|MIME_HUMAN	Mimecan OS	OGN	5.95035	0.0271	770762	388388	770762	388388	1.98451	0.988785
sp|P28838|AMPL_HUMAN	Cytosol aminopeptidase OS	LAP3	6.10382	0.02581	148476	99596.7	148476	99596.7	1.49077	0.576062
sp|P08123|CO1A2_HUMAN	Collagen alpha-2(I) chain OS	COL1A2	6.19324	0.02509	2.25297e+07	5.34077e+06	2.25297e+07	5.34077e+06	4.21844	2.07671
sp|P01772|HV311_HUMAN	Ig heavy chain V-III region KOL OS	1	6.2455	0.02469	295128	159997	295128	159997	1.84458	0.883296
sp|P08572|CO4A2_HUMAN	Collagen alpha-2(IV) chain OS	COL4A2	6.54529	0.02256	78094.5	12317.9	78094.5	12317.9	6.33993	2.66447
sp|P35555|FBN1_HUMAN	Fibrillin-1 OS	FBN1	6.63011	0.022	453664	88470.6	453664	88470.6	5.12785	2.35835
sp|Q9NZN5-2|ARHGC_HUMAN	Isoform 2 of Rho guanine nucleotide exchange factor 12 OS	ARHGEF12	6.85461	0.02063	30849.4	3557.87	30849.4	3557.87	8.67077	3.11616
sp|Q06323|PSME1_HUMAN	Proteasome activator complex subunit 1 OS	PSME1	6.99522	0.01983	94197.5	19862.6	94197.5	19862.6	4.74246	2.24564
tr|B0V046|B0V046_HUMAN	Tenascin-X OS	TNXB	7.0668	0.01944	171409	53325.9	171409	53325.9	3.21437	1.68454
tr|D6RGG3|D6RGG3_HUMAN	Collagen alpha-1(XII) chain OS	COL12A1	7.082	0.01936	486874	71067.5	486874	71067.5	6.85086	2.77629
sp|P20591|MX1_HUMAN	Interferon-induced GTP-binding protein Mx1 OS	MX1	7.8625	0.01579	79703.4	5303.72	79703.4	5303.72	15.0278	3.90956
sp|Q9H3G5|CPVL_HUMAN	Probable serine carboxypeptidase CPVL OS	CPVL	7.88964	0.01569	56144	8149.79	56144	8149.79	6.88901	2.7843
sp|P06132|DCUP_HUMAN	Uroporphyrinogen decarboxylase OS	UROD	7.90066	0.01565	152773	18640.4	152773	18640.4	8.1958	3.03488
sp|P01703|LV105_HUMAN	Ig lambda chain V-I region NEWM OS	1	8.05938	0.01505	163083	118275	163083	118275	1.37884	0.463459
sp|P51888|PRELP_HUMAN	Prolargin OS	PRELP	8.39603	0.01389	420680	38370.5	420680	38370.5	10.9636	3.45465
sp|P51531-2|SMCA2_HUMAN	Isoform Short of Probable global transcription activator SNF2L2 OS	SMARCA2	8.47927	0.01362	7860.49	1852.68	7860.49	1852.68	4.24277	2.08501
sp|P08670|VIME_HUMAN	Vimentin OS	VIM	8.54446	0.01342	1.47424e+07	7.37279e+06	1.47424e+07	7.37279e+06	1.99957	0.999687
sp|P50213|IDH3A_HUMAN	Isocitrate dehydrogenase [NAD] subunit alpha, mitochondrial OS	IDH3A	8.55587	0.01339	124066	51007.6	124066	51007.6	2.4323	1.28232
sp|P12111|CO6A3_HUMAN	Collagen alpha-3(VI) chain OS	COL6A3	8.65968	0.01307	3.48347e+06	473699	3.48347e+06	473699	7.35375	2.87848
sp|P12110|CO6A2_HUMAN	Collagen alpha-2(VI) chain OS	COL6A2	8.96229	0.01222	1.84586e+06	426699	1.84586e+06	426699	4.3259	2.113
sp|P51884|LUM_HUMAN	Lumican OS	LUM	8.9732	0.01219	2.68016e+06	376967	2.68016e+06	376967	7.10979	2.82981
sp|Q15582|BGH3_HUMAN	Transforming growth factor-beta-induced protein ig-h3 OS	TGFBI	9.06652	0.01195	3.68881e+06	389631	3.68881e+06	389631	9.46743	3.24297
sp|P63313|TYB10_HUMAN	Thymosin beta-10 OS	TMSB10	9.71893	0.01042	165494	108672	165494	108672	1.52289	0.606809
sp|P18085|ARF4_HUMAN	ADP-ribosylation factor 4 OS	ARF4	9.82064	0.01021	303922	215004	303922	215004	1.41356	0.499338
sp|Q14331|FRG1_HUMAN	Protein FRG1 OS	FRG1	9.85808	0.01013	121520	19680.8	121520	19680.8	6.17453	2.62633
tr|H3BN14|H3BN14_HUMAN	Calretinin (Fragment) OS	CALB2	10.1312	0.0096	1.19289e+06	361129	1.19289e+06	361129	3.30324	1.72388
sp|P02461|CO3A1_HUMAN	Collagen alpha-1(III) chain OS	COL3A1	10.9115	0.00829	1.53284e+07	2.86716e+06	1.53284e+07	2.86716e+06	5.34619	2.41851
sp|P20908|CO5A1_HUMAN	Collagen alpha-1(V) chain OS	COL5A1	11.1083	0.00801	1.35269e+06	112836	1.35269e+06	112836	11.9882	3.58354
tr|G5E9W3|G5E9W3_HUMAN	Cleavage and polyadenylation specific factor 3, 73kDa, isoform CRA_b OS	CPSF3	11.5296	0.00744	39391.9	12286.7	39391.9	12286.7	3.20607	1.6808
sp|P12109|CO6A1_HUMAN	Collagen alpha-1(VI) chain OS	COL6A1	11.7824	0.00713	3.3832e+06	699118	3.3832e+06	699118	4.83925	2.27478
sp|P04792|HSPB1_HUMAN	Heat shock protein beta-1 OS	HSPB1	12.2765	0.00657	709248	484703	709248	484703	1.46326	0.549189
sp|P05388|RLA0_HUMAN	60S acidic ribosomal protein P0 OS	RPLP0	12.3089	0.00654	44077	16749.3	44077	16749.3	2.63157	1.39592
sp|P26447|S10A4_HUMAN	Protein S100-A4 OS	S100A4	12.6593	0.00618	685431	322310	685431	322310	2.12662	1.08857
sp|Q5TDH0|DDI2_HUMAN	Protein DDI1 homolog 2 OS	DDI2	13.6232	0.00534	34727.5	18513.3	34727.5	18513.3	1.87582	0.907519
sp|P07996|TSP1_HUMAN	Thrombospondin-1 OS	THBS1	14.0856	0.005	2.23618e+06	110682	2.23618e+06	110682	20.2036	4.33654
sp|P35442|TSP2_HUMAN	Thrombospondin-2 OS	THBS2	15.5565	0.00411	230667	58938.9	230667	58938.9	3.91366	1.96852
sp|P08729|K2C7_HUMAN	Keratin, type II cytoskeletal 7 OS	KRT7	16.3019	0.00374	239977	41704.4	239977	41704.4	5.75424	2.52462
sp|Q9BUF5|TBB6_HUMAN	Tubulin beta-6 chain OS	TUBB6	16.6969	0.00357	263598	105454	263598	105454	2.49964	1.32172
sp|Q15063-3|POSTN_HUMAN	Isoform 3 of Periostin OS	POSTN	17.4625	0.00326	469713	50775.4	469713	50775.4	9.25081	3.20958
sp|P07585|PGS2_HUMAN	Decorin OS	DCN	18.8255	0.00281	1.45028e+06	373665	1.45028e+06	373665	3.88123	1.95652
sp|Q8TCA0|LRC20_HUMAN	Leucine-rich repeat-containing protein 20 OS	LRRC20	22.7138	0.00193	2838.91	426.421	2838.91	426.421	6.65752	2.73499
sp|O75915|PRAF3_HUMAN	PRA1 family protein 3 OS	ARL6IP5	31.2812	0.00102	344782	238105	344782	238105	1.44802	0.534086
sp|P02751|FINC_HUMAN	Fibronectin OS	FN1	38.9751	0.00066	573764	309518	573764	309518	1.85374	0.890435
sp|O94826|TOM70_HUMAN	Mitochondrial import receptor subunit TOM70 OS	TOMM70A	124.676	6.4327e-05	102124	14663.5	102124	14663.5	6.96449	2.80002
