# Supplementary material for: S100A4 Is a Biomarker of Tumorigenesis, EMT, Invasion, and Colonization of Host Organs in Experimental Malignant Mesothelioma
Source: Cancers (Basel). 2020 Apr 10;12(4):939. doi: 10.3390/cancers12040939 (PMC7226589; doi:10.3390/cancers12040939)
Supplement: Supplementary file 1 [file cancers-12-00939-s001.zip › Suppl. Table S1, Sarc-Periph vs Ep-Periph_cath .xlsx]

## Sheet: Sarc-Periph vs Ep-Periph
Peak Name	Group	gene	t-value	p-value	Mean 1	Mean 2	Median 1	Median 2	Fold Change	Log (Fold Change)
tr|Q8IYN9|Q8IYN9_HUMAN	Focal adhesion kinase 1 OS	PTK2	105.497	8.9839e-05	47043.5	11381.9	47043.5	11381.9	4.13319	0.616285
sp|P05997|CO5A2_HUMAN	Collagen alpha-2(V) chain OS	COL5A2	26.9786	0.00137	1.71815e+06	334055	1.71815e+06	334055	5.14332	0.711244
tr|D6RGG3|D6RGG3_HUMAN	Collagen alpha-1(XII) chain OS	COL12A1	25.6515	0.00152	972635	117194	972635	117194	8.29934	0.919043
sp|P35555|FBN1_HUMAN	Fibrillin-1 OS	FBN1	24.095	0.00172	613114	103720	613114	103720	5.91122	0.771677
sp|P51888|PRELP_HUMAN	Prolargin OS	PRELP	22.0962	0.00204	512691	37926.3	512691	37926.3	13.5181	1.13091
sp|P01766|HV305_HUMAN	Ig heavy chain V-III region BRO OS	1	19.7352	0.00256	279392	14605.9	279392	14605.9	19.1287	1.28169
sp|P07996|TSP1_HUMAN	Thrombospondin-1 OS	THBS1	19.5522	0.00261	5.97687e+06	282258	5.97687e+06	282258	21.1752	1.32583
sp|P05388|RLA0_HUMAN	60S acidic ribosomal protein P0 OS	RPLP0	18.738	0.00284	124861	27891.7	124861	27891.7	4.47663	0.650952
sp|Q15582|BGH3_HUMAN	Transforming growth factor-beta-induced protein ig-h3 OS	TGFBI	18.516	0.0029	4.42315e+06	526585	4.42315e+06	526585	8.39969	0.924263
sp|P02747|C1QC_HUMAN	Complement C1q subcomponent subunit C OS	C1QC	16.4666	0.00367	368314	57821.6	368314	57821.6	6.36983	0.804128
tr|B0V046|B0V046_HUMAN	Tenascin-X OS	TNXB	15.5659	0.0041	286627	64813	286627	64813	4.42238	0.645656
sp|P20908|CO5A1_HUMAN	Collagen alpha-1(V) chain OS	COL5A1	13.626	0.00534	1.84517e+06	297921	1.84517e+06	297921	6.19348	0.791935
sp|Q9BWM7|SFXN3_HUMAN	Sideroflexin-3 OS	SFXN3	13.5535	0.0054	184564	45854.4	184564	45854.4	4.02501	0.604767
tr|I3L0N3|I3L0N3_HUMAN	Vesicle-fusing ATPase OS	NSF	11.3819	0.00763	36781.9	6360.18	36781.9	6360.18	5.78316	0.762165
sp|Q8TD55|PKHO2_HUMAN	Pleckstrin homology domain-containing family O member 2 OS	PLEKHO2	11.1482	0.00795	17092.1	2543.15	17092.1	2543.15	6.72085	0.827424
sp|P35442|TSP2_HUMAN	Thrombospondin-2 OS	THBS2	10.8563	0.00838	364169	59551.2	364169	59551.2	6.11522	0.786412
sp|Q9BVC6|TM109_HUMAN	Transmembrane protein 109 OS	TMEM109	10.4219	0.00908	641910	270954	641910	270954	2.36907	0.374578
sp|P11047|LAMC1_HUMAN	Laminin subunit gamma-1 OS	LAMC1	9.97751	0.0099	41045.4	1565.75	41045.4	1565.75	26.2145	1.41854
sp|P06132|DCUP_HUMAN	Uroporphyrinogen decarboxylase OS	UROD	9.83041	0.01019	173217	46866.7	173217	46866.7	3.69596	0.567727
sp|P12109|CO6A1_HUMAN	Collagen alpha-1(VI) chain OS	COL6A1	9.71036	0.01044	3.74854e+06	1.13076e+06	3.74854e+06	1.13076e+06	3.31506	0.520492
sp|Q5BKZ1|ZN326_HUMAN	DBIRD complex subunit ZNF326 OS	ZNF326	9.08797	0.01189	31971.2	13958.1	31971.2	13958.1	2.29051	0.359933
sp|Q07507|DERM_HUMAN	Dermatopontin OS	DPT	8.67524	0.01303	412592	73445.9	412592	73445.9	5.61763	0.749553
sp|P02462|CO4A1_HUMAN	Collagen alpha-1(IV) chain OS	COL4A1	8.52656	0.01348	84684.1	25489.8	84684.1	25489.8	3.32227	0.521435
sp|P35813-3|PPM1A_HUMAN	Isoform 3 of Protein phosphatase 1A OS	PPM1A	8.38633	0.01392	75355.3	11947.8	75355.3	11947.8	6.30706	0.799827
sp|P01703|LV105_HUMAN	Ig lambda chain V-I region NEWM OS	1	7.99521	0.01529	206518	118147	206518	118147	1.74797	0.242535
sp|Q14331|FRG1_HUMAN	Protein FRG1 OS	FRG1	7.9309	0.01553	143273	8324.84	143273	8324.84	17.2103	1.23579
tr|F5H7N9|F5H7N9_HUMAN	Lactadherin short form OS	MFGE8	7.57605	0.01698	76764.8	22729.3	76764.8	22729.3	3.37735	0.528576
sp|P01772|HV311_HUMAN	Ig heavy chain V-III region KOL OS	1	7.39817	0.01778	415659	188444	415659	188444	2.20575	0.343555
sp|P51884|LUM_HUMAN	Lumican OS	LUM	7.24381	0.01853	2.61509e+06	847083	2.61509e+06	847083	3.08717	0.489561
sp|P00488|F13A_HUMAN	Coagulation factor XIII A chain OS	F13A1	7.20646	0.01872	939950	310239	939950	310239	3.02976	0.481408
sp|P53004|BIEA_HUMAN	Biliverdin reductase A OS	BLVRA	7.14189	0.01905	78804.4	6524.92	78804.4	6524.92	12.0775	1.08198
sp|P18135|KV312_HUMAN	Ig kappa chain V-III region HAH OS	2	7.06258	0.01946	626890	239388	626890	239388	2.61872	0.418089
sp|P25705|ATPA_HUMAN	ATP synthase subunit alpha, mitochondrial OS	ATP5A1	7.02316	0.01968	162288	143685	162288	143685	1.12947	0.0528765
sp|O95571|ETHE1_HUMAN	Protein ETHE1, mitochondrial OS	ETHE1	6.96533	0.02	117446	8696.39	117446	8696.39	13.5051	1.1305
sp|P12110|CO6A2_HUMAN	Collagen alpha-2(VI) chain OS	COL6A2	6.84175	0.0207	1.99956e+06	696090	1.99956e+06	696090	2.87256	0.458269
sp|P10606|COX5B_HUMAN	Cytochrome c oxidase subunit 5B, mitochondrial OS	COX5B	6.73122	0.02137	72066.9	20951.2	72066.9	20951.2	3.43974	0.536526
sp|P26447|S10A4_HUMAN	Protein S100-A4 OS	S100A4	6.59876	0.0222	753861	293461	753861	293461	2.56887	0.409742
sp|O75915|PRAF3_HUMAN	PRA1 family protein 3 OS	ARL6IP5	6.58985	0.02226	402195	195507	402195	195507	2.05719	0.313275
sp|P02461|CO3A1_HUMAN	Collagen alpha-1(III) chain OS	COL3A1	6.54389	0.02256	1.75937e+07	4.3538e+06	1.75937e+07	4.3538e+06	4.041	0.606489
sp|P29590|PML_HUMAN	Protein PML OS	PML	6.30929	0.02421	86909.7	20757.7	86909.7	20757.7	4.18687	0.62189
sp|Q9BSJ8-2|ESYT1_HUMAN	Isoform 2 of Extended synaptotagmin-1 OS	ESYT1	6.15789	0.02537	136631	57700.6	136631	57700.6	2.36792	0.374368
sp|Q9NZ08|ERAP1_HUMAN	Endoplasmic reticulum aminopeptidase 1 OS	ERAP1	6.14727	0.02546	68033.9	18267.3	68033.9	18267.3	3.72436	0.571052
sp|P63313|TYB10_HUMAN	Thymosin beta-10 OS	TMSB10	5.83953	0.0281	112559	60836.2	112559	60836.2	1.85019	0.267217
sp|P08670|VIME_HUMAN	Vimentin OS	VIM	5.70195	0.02941	1.08999e+07	3.99731e+06	1.08999e+07	3.99731e+06	2.72681	0.435655
sp|P01857|IGHG1_HUMAN	Ig gamma-1 chain C region OS	IGHG1	5.70033	0.02942	2.16429e+06	1.38018e+06	2.16429e+06	1.38018e+06	1.56813	0.195381
sp|P04433|KV309_HUMAN	Ig kappa chain V-III region VG (Fragment) OS	1	5.59493	0.03049	307666	136286	307666	136286	2.2575	0.353627
sp|P08729|K2C7_HUMAN	Keratin, type II cytoskeletal 7 OS	KRT7	5.49167	0.0316	357353	66854.1	357353	66854.1	5.34527	0.727969
sp|P15924|DESP_HUMAN	Desmoplakin OS	DSP	5.44634	0.0321	3485.41	1004.61	3485.41	1004.61	3.46941	0.540255
sp|P18428|LBP_HUMAN	Lipopolysaccharide-binding protein OS	LBP	5.34122	0.03331	123100	17505.1	123100	17505.1	7.03222	0.847093
tr|D6REN6|D6REN6_HUMAN	Histidine--tRNA ligase, cytoplasmic OS	HARS	5.33992	0.03333	435572	129556	435572	129556	3.36204	0.526602
sp|O15145|ARPC3_HUMAN	Actin-related protein 2/3 complex subunit 3 OS	ARPC3	5.2824	0.03402	26844.5	15337	26844.5	15337	1.75031	0.243114
tr|F8WA86|F8WA86_HUMAN	Calponin-3 OS	CNN3	5.20565	0.03498	132362	44345	132362	44345	2.98483	0.47492
sp|P08571|CD14_HUMAN	Monocyte differentiation antigen CD14 OS	CD14	5.12344	0.03605	205662	93010.9	205662	93010.9	2.21116	0.344621
sp|Q5JTV8|TOIP1_HUMAN	Torsin-1A-interacting protein 1 OS	TOR1AIP1	5.02761	0.03736	36978.6	10251.2	36978.6	10251.2	3.60724	0.557175
sp|Q7L5N7|PCAT2_HUMAN	Lysophosphatidylcholine acyltransferase 2 OS	LPCAT2	4.92654	0.03882	23371.8	11217.2	23371.8	11217.2	2.08357	0.318809
sp|Q9Y6W5|WASF2_HUMAN	Wiskott-Aldrich syndrome protein family member 2 OS	WASF2	4.76306	0.04136	31025.2	5136.03	31025.2	5136.03	6.0407	0.781087
sp|Q8N163|K1967_HUMAN	DBIRD complex subunit KIAA1967 OS	KIAA1967	4.74681	0.04163	16609.6	8553.29	16609.6	8553.29	1.94189	0.288225
tr|K7EQF4|K7EQF4_HUMAN	Perilipin-3 OS	PLIN3	4.60377	0.04409	74444.6	11891	74444.6	11891	6.26056	0.796613
tr|M0R2Z9|M0R2Z9_HUMAN	SURP and G-patch domain-containing protein 2 OS	SUGP2	4.54412	0.04517	27824.7	8969.56	27824.7	8969.56	3.10213	0.49166
tr|C9JWV9|C9JWV9_HUMAN	Protein lifeguard 3 (Fragment) OS	TMBIM1	4.46256	0.04672	11388.5	3213.43	11388.5	3213.43	3.54403	0.549497
tr|E9PAV3|E9PAV3_HUMAN	Nascent polypeptide-associated complex subunit alpha OS	NACA	4.42611	0.04744	25138.1	3336.23	25138.1	3336.23	7.53487	0.877076
sp|P01876|IGHA1_HUMAN	Ig alpha-1 chain C region OS	IGHA1	4.29894	0.05008	225422	115491	225422	115491	1.95186	0.290449
sp|P31146|COR1A_HUMAN	Coronin-1A OS	CORO1A	4.14375	0.0536	236863	132653	236863	132653	1.78559	0.251782
sp|P07585|PGS2_HUMAN	Decorin OS	DCN	4.07247	0.05534	1.3316e+06	719620	1.3316e+06	719620	1.85042	0.267271
tr|B4DU58|B4DU58_HUMAN	Macrophage-capping protein OS	CAPG	4.06655	0.05549	542822	336588	542822	336588	1.61272	0.207558
tr|F8VW96|F8VW96_HUMAN	Cysteine and glycine-rich protein 2 OS	CSRP2	4.04192	0.05611	12056.5	1977.34	12056.5	1977.34	6.09734	0.78514
sp|Q04837|SSBP_HUMAN	Single-stranded DNA-binding protein, mitochondrial OS	SSBP1	3.94108	0.05876	23532.5	6362.78	23532.5	6362.78	3.69845	0.56802
sp|P35527|K1C9_HUMAN	Keratin, type I cytoskeletal 9 OS	KRT9	-3.92096	0.05932	89397.4	720430	89397.4	720430	0.124089	-0.906267
sp|P62750|RL23A_HUMAN	60S ribosomal protein L23a OS	RPL23A	-3.93368	0.05897	63337.7	98996.9	63337.7	98996.9	0.639794	-0.19396
sp|P15880|RS2_HUMAN	40S ribosomal protein S2 OS	RPS2	-3.93785	0.05885	12485.8	47580.9	12485.8	47580.9	0.262411	-0.581017
sp|Q9BTT0|AN32E_HUMAN	Acidic leucine-rich nuclear phosphoprotein 32 family member E OS	ANP32E	-3.95388	0.05842	5603.11	148874	5603.11	148874	0.0376365	-1.42439
sp|P08238|HS90B_HUMAN	Heat shock protein HSP 90-beta OS	HSP90AB1	-3.95973	0.05826	157700	275133	157700	275133	0.573179	-0.24171
sp|P31948|STIP1_HUMAN	Stress-induced-phosphoprotein 1 OS	STIP1	-3.97168	0.05794	6644.08	24865.2	6644.08	24865.2	0.267204	-0.573158
sp|P09211|GSTP1_HUMAN	Glutathione S-transferase P OS	GSTP1	-3.99894	0.05722	126351	312120	126351	312120	0.404815	-0.392743
sp|Q9UL26|RB22A_HUMAN	Ras-related protein Rab-22A OS	RAB22A	-4.04031	0.05615	1387.84	5881.53	1387.84	5881.53	0.235965	-0.627152
sp|P62753|RS6_HUMAN	40S ribosomal protein S6 OS	RPS6	-4.07787	0.0552	42142.1	120042	42142.1	120042	0.351063	-0.454615
sp|Q01995|TAGL_HUMAN	Transgelin OS	TAGLN	-4.08766	0.05496	249327	1.48818e+06	249327	1.48818e+06	0.167539	-0.775885
sp|P42766|RL35_HUMAN	60S ribosomal protein L35 OS	RPL35	-4.11609	0.05426	47093.6	148800	47093.6	148800	0.316488	-0.499643
sp|Q9NZN4|EHD2_HUMAN	EH domain-containing protein 2 OS	EHD2	-4.11734	0.05423	10091.6	43383.3	10091.6	43383.3	0.232614	-0.633364
sp|P24844|MYL9_HUMAN	Myosin regulatory light polypeptide 9 OS	MYL9	-4.11736	0.05423	7039.28	131282	7039.28	131282	0.0536196	-1.27068
tr|E5RI99|E5RI99_HUMAN	60S ribosomal protein L30 (Fragment) OS	RPL30	-4.12241	0.05411	2280.16	62656.8	2280.16	62656.8	0.0363913	-1.439
sp|P62857|RS28_HUMAN	40S ribosomal protein S28 OS	RPS28	-4.16463	0.05311	63456.1	99814.2	63456.1	99814.2	0.635742	-0.196719
sp|P60981|DEST_HUMAN	Destrin OS	DSTN	-4.16832	0.05302	46231.8	196733	46231.8	196733	0.234997	-0.628938
sp|O60831|PRAF2_HUMAN	PRA1 family protein 2 OS	PRAF2	-4.17456	0.05287	40772.2	62169.5	40772.2	62169.5	0.655824	-0.183213
sp|P50453|SPB9_HUMAN	Serpin B9 OS	SERPINB9	-4.27206	0.05066	67943.2	122761	67943.2	122761	0.553461	-0.256913
sp|P45880|VDAC2_HUMAN	Voltage-dependent anion-selective channel protein 2 OS	VDAC2	-4.32721	0.04948	42213	134278	42213	134278	0.31437	-0.502559
sp|P36957|ODO2_HUMAN	Dihydrolipoyllysine-residue succinyltransferase component of 2-oxoglutarate dehydrogenase complex, mitochondrial OS	DLST	-4.3401	0.0492	105545	250921	105545	250921	0.420631	-0.376099
sp|Q14315|FLNC_HUMAN	Filamin-C OS	FLNC	-4.3714	0.04855	38806.7	109894	38806.7	109894	0.353129	-0.452066
sp|Q00341|VIGLN_HUMAN	Vigilin OS	HDLBP	-4.46165	0.04674	53887.4	135270	53887.4	135270	0.398369	-0.399714
sp|P00738|HPT_HUMAN	Haptoglobin OS	HP	-4.46895	0.0466	181856	426712	181856	426712	0.426178	-0.370409
sp|P59666|DEF3_HUMAN	Neutrophil defensin 3 OS	DEFA3	-4.50605	0.04589	42525.4	1.0626e+06	42525.4	1.0626e+06	0.0400199	-1.39772
sp|Q96HC4|PDLI5_HUMAN	PDZ and LIM domain protein 5 OS	PDLIM5	-4.56221	0.04484	13749.2	44039	13749.2	44039	0.312206	-0.505559
sp|O43707|ACTN4_HUMAN	Alpha-actinin-4 OS	ACTN4	-4.56313	0.04482	52976.5	138045	52976.5	138045	0.383762	-0.415939
sp|P43490|NAMPT_HUMAN	Nicotinamide phosphoribosyltransferase OS	NAMPT	-4.70874	0.04226	58288.9	228498	58288.9	228498	0.255096	-0.593296
sp|P62280|RS11_HUMAN	40S ribosomal protein S11 OS	RPS11	-4.80808	0.04064	33517.5	98520.3	33517.5	98520.3	0.340209	-0.468254
sp|P51571|SSRD_HUMAN	Translocon-associated protein subunit delta OS	SSR4	-4.81067	0.0406	78667.5	126302	78667.5	126302	0.622851	-0.205616
sp|O60701|UGDH_HUMAN	UDP-glucose 6-dehydrogenase OS	UGDH	-4.83794	0.04017	63638.5	84502.5	63638.5	84502.5	0.753096	-0.12315
tr|Q5T6W5|Q5T6W5_HUMAN	Heterogeneous nuclear ribonucleoprotein K OS	HNRNPK	-4.8451	0.04006	2341.67	23384.8	2341.67	23384.8	0.100137	-0.999407
sp|P10809|CH60_HUMAN	60 kDa heat shock protein, mitochondrial OS	HSPD1	-4.86111	0.03981	41228.3	168918	41228.3	168918	0.244073	-0.612481
sp|Q01105|SET_HUMAN	Protein SET OS	SET	-4.93023	0.03876	117365	154767	117365	154767	0.758334	-0.120139
sp|P15090|FABP4_HUMAN	Fatty acid-binding protein, adipocyte OS	FABP4	-4.94109	0.0386	22345.5	90142.1	22345.5	90142.1	0.247892	-0.605738
sp|P47985|UCRI_HUMAN	Cytochrome b-c1 complex subunit Rieske, mitochondrial OS	UQCRFS1	-4.97897	0.03805	4946.6	30658	4946.6	30658	0.161348	-0.792237
sp|P46783|RS10_HUMAN	40S ribosomal protein S10 OS	RPS10	-5.01284	0.03757	162803	335893	162803	335893	0.484688	-0.314538
sp|Q1KMD3|HNRL2_HUMAN	Heterogeneous nuclear ribonucleoprotein U-like protein 2 OS	HNRNPUL2	-5.02602	0.03738	29985.7	190261	29985.7	190261	0.157603	-0.802435
sp|P62258|1433E_HUMAN	14-3-3 protein epsilon OS	YWHAE	-5.03841	0.03721	60311.7	155283	60311.7	155283	0.388399	-0.410722
sp|Q15008|PSMD6_HUMAN	26S proteasome non-ATPase regulatory subunit 6 OS	PSMD6	-5.05606	0.03696	4470.61	23044.3	4470.61	23044.3	0.194001	-0.712196
tr|F5H365|F5H365_HUMAN	Protein transport protein Sec23A OS	SEC23A	-5.14554	0.03576	46751.9	62213.3	46751.9	62213.3	0.751478	-0.124084
tr|J3KQ32|J3KQ32_HUMAN	Obg-like ATPase 1 OS	OLA1	-5.15353	0.03565	26742.9	54063.9	26742.9	54063.9	0.494654	-0.305699
sp|Q969L2|MAL2_HUMAN	Protein MAL2 OS	MAL2	-5.15878	0.03558	3861.89	48856.8	3861.89	48856.8	0.079045	-1.10213
sp|P02679|FIBG_HUMAN	Fibrinogen gamma chain OS	FGG	-5.31839	0.03358	5.95694e+06	9.38379e+06	5.95694e+06	9.38379e+06	0.634812	-0.197355
sp|P42704|LPPRC_HUMAN	Leucine-rich PPR motif-containing protein, mitochondrial OS	LRPPRC	-5.35245	0.03318	5624.65	18197.7	5624.65	18197.7	0.309086	-0.50992
sp|P23526|SAHH_HUMAN	Adenosylhomocysteinase OS	AHCY	-5.45756	0.03197	7136.76	24433.8	7136.76	24433.8	0.292085	-0.53449
sp|P51659|DHB4_HUMAN	Peroxisomal multifunctional enzyme type 2 OS	HSD17B4	-5.46536	0.03189	66199.4	189570	66199.4	189570	0.349207	-0.456916
sp|P21333|FLNA_HUMAN	Filamin-A OS	FLNA	-5.59371	0.0305	373491	792011	373491	792011	0.471572	-0.326452
sp|Q9HCB6|SPON1_HUMAN	Spondin-1 OS	SPON1	-5.63072	0.03012	17135.6	45259.5	17135.6	45259.5	0.378608	-0.421811
sp|P05783|K1C18_HUMAN	Keratin, type I cytoskeletal 18 OS	KRT18	-5.63609	0.03007	146605	528726	146605	528726	0.27728	-0.557081
sp|Q9BS40|LXN_HUMAN	Latexin OS	LXN	-5.66301	0.0298	20194.3	47204.8	20194.3	47204.8	0.427801	-0.368758
sp|P12429|ANXA3_HUMAN	Annexin A3 OS	ANXA3	-5.88582	0.02767	64760.8	369647	64760.8	369647	0.175196	-0.756476
sp|P07355|ANXA2_HUMAN	Annexin A2 OS	ANXA2	-5.89478	0.02759	2.34094e+06	4.31496e+06	2.34094e+06	4.31496e+06	0.542516	-0.265588
sp|P62263|RS14_HUMAN	40S ribosomal protein S14 OS	RPS14	-5.91336	0.02743	109265	162446	109265	162446	0.672626	-0.172226
sp|O96011|PX11B_HUMAN	Peroxisomal membrane protein 11B OS	PEX11B	-5.97379	0.0269	10218.8	46924.2	10218.8	46924.2	0.217772	-0.661999
tr|B7Z2T0|B7Z2T0_HUMAN	Sodium/potassium-transporting ATPase subunit alpha-3 OS	ATP1A3	-5.97713	0.02687	5670.58	49425.8	5670.58	49425.8	0.114729	-0.940326
sp|O14818|PSA7_HUMAN	Proteasome subunit alpha type-7 OS	PSMA7	-6.01377	0.02655	11051	52594.6	11051	52594.6	0.210116	-0.677541
sp|P31939|PUR9_HUMAN	Bifunctional purine biosynthesis protein PURH OS	ATIC	-6.03696	0.02636	31195.8	96806.9	31195.8	96806.9	0.322248	-0.49181
sp|P54652|HSP72_HUMAN	Heat shock-related 70 kDa protein 2 OS	HSPA2	-6.07062	0.02608	14170.5	213360	14170.5	213360	0.0664162	-1.17773
sp|P23396|RS3_HUMAN	40S ribosomal protein S3 OS	RPS3	-6.16427	0.02532	45487.9	91294.3	45487.9	91294.3	0.498256	-0.302548
sp|Q13200|PSMD2_HUMAN	26S proteasome non-ATPase regulatory subunit 2 OS	PSMD2	-6.17022	0.02527	8000.6	21262.3	8000.6	21262.3	0.37628	-0.424489
sp|P19827|ITIH1_HUMAN	Inter-alpha-trypsin inhibitor heavy chain H1 OS	ITIH1	-6.18995	0.02512	88816.2	369925	88816.2	369925	0.240092	-0.619622
sp|P13797|PLST_HUMAN	Plastin-3 OS	PLS3	-6.23724	0.02475	71460.6	214889	71460.6	214889	0.332546	-0.478148
sp|P46976|GLYG_HUMAN	Glycogenin-1 OS	GYG1	-6.30733	0.02423	20777.6	39862	20777.6	39862	0.521239	-0.282963
sp|P01871|IGHM_HUMAN	Ig mu chain C region OS	IGHM	-6.31119	0.0242	51695.9	85329.2	51695.9	85329.2	0.60584	-0.217642
sp|Q02878|RL6_HUMAN	60S ribosomal protein L6 OS	RPL6	-6.37219	0.02375	73089.2	218192	73089.2	218192	0.334976	-0.474986
tr|Q49AN9|Q49AN9_HUMAN	SNRPG protein OS	SNRPG	-6.76167	0.02118	37282.2	85988.6	37282.2	85988.6	0.433571	-0.36294
sp|P07237|PDIA1_HUMAN	Protein disulfide-isomerase OS	P4HB	-7.04737	0.01955	368348	531535	368348	531535	0.692989	-0.159274
sp|Q96P48|ARAP1_HUMAN	Arf-GAP with Rho-GAP domain, ANK repeat and PH domain-containing protein 1 OS	ARAP1	-7.05626	0.0195	1762.22	8369.67	1762.22	8369.67	0.210548	-0.676649
sp|P62241|RS8_HUMAN	40S ribosomal protein S8 OS	RPS8	-7.07105	0.01942	96284.6	205891	96284.6	205891	0.467648	-0.330081
sp|P26641|EF1G_HUMAN	Elongation factor 1-gamma OS	EEF1G	-7.10067	0.01926	184673	382119	184673	382119	0.483287	-0.315795
sp|P47914|RL29_HUMAN	60S ribosomal protein L29 OS	RPL29	-7.19139	0.01879	31689.4	106487	31689.4	106487	0.29759	-0.526382
sp|O60749|SNX2_HUMAN	Sorting nexin-2 OS	SNX2	-7.235	0.01857	1863.31	23638.7	1863.31	23638.7	0.0788248	-1.10334
sp|Q96C23|GALM_HUMAN	Aldose 1-epimerase OS	GALM	-7.52512	0.0172	3138.77	18429.1	3138.77	18429.1	0.170316	-0.768745
sp|Q8NHM4|TRY6_HUMAN	Putative trypsin-6 OS	TRY6	-7.53745	0.01715	60384.8	457549	60384.8	457549	0.131974	-0.87951
sp|P12814-3|ACTN1_HUMAN	Isoform 3 of Alpha-actinin-1 OS	ACTN1	-7.62474	0.01677	25522.3	145415	25522.3	145415	0.175514	-0.755689
tr|B5MDF5|B5MDF5_HUMAN	GTP-binding nuclear protein Ran OS	RAN	-7.83405	0.01591	26263.2	68558	26263.2	68558	0.38308	-0.416711
sp|O60763-2|USO1_HUMAN	Isoform 2 of General vesicular transport factor p115 OS	USO1	-8.0919	0.01493	8231.3	29259.2	8231.3	29259.2	0.281323	-0.550794
sp|P07737|PROF1_HUMAN	Profilin-1 OS	PFN1	-8.579	0.01332	278020	835938	278020	835938	0.332584	-0.478098
sp|P07900|HS90A_HUMAN	Heat shock protein HSP 90-alpha OS	HSP90AA1	-8.73614	0.01285	101313	255703	101313	255703	0.396216	-0.402069
sp|P04080|CYTB_HUMAN	Cystatin-B OS	CSTB	-8.90187	0.01239	46997.8	121325	46997.8	121325	0.38737	-0.411874
sp|P50238|CRIP1_HUMAN	Cysteine-rich protein 1 OS	CRIP1	-8.9286	0.01231	85766.1	149423	85766.1	149423	0.573983	-0.241101
sp|P20618|PSB1_HUMAN	Proteasome subunit beta type-1 OS	PSMB1	-9.14324	0.01175	24769.8	47127.2	24769.8	47127.2	0.525594	-0.27935
tr|G3V5I3|G3V5I3_HUMAN	Alpha-1-antichymotrypsin OS	SERPINA3	-9.2437	0.0115	236868	516132	236868	516132	0.458929	-0.338255
tr|H3BMK9|H3BMK9_HUMAN	Tryptase alpha/beta-1 OS	TPSAB1	-9.28357	0.0114	18275.3	360830	18275.3	360830	0.050648	-1.29544
sp|P05787|K2C8_HUMAN	Keratin, type II cytoskeletal 8 OS	KRT8	-9.47152	0.01096	156540	721437	156540	721437	0.216983	-0.663574
sp|Q9NTZ6|RBM12_HUMAN	RNA-binding protein 12 OS	RBM12	-10.4281	0.00907	10306.7	23983.5	10306.7	23983.5	0.429741	-0.366793
sp|P06748|NPM_HUMAN	Nucleophosmin OS	NPM1	-10.7756	0.0085	44317.4	152718	44317.4	152718	0.290191	-0.537316
sp|Q12792|TWF1_HUMAN	Twinfilin-1 OS	TWF1	-11.5288	0.00744	6839.11	36050.4	6839.11	36050.4	0.18971	-0.721911
sp|P50914|RL14_HUMAN	60S ribosomal protein L14 OS	RPL14	-12.2162	0.00663	96350.5	227549	96350.5	227549	0.423428	-0.373221
sp|Q9UKR5|ERG28_HUMAN	Probable ergosterol biosynthetic protein 28 OS	C14orf1	-12.9971	0.00587	26603.5	65412.5	26603.5	65412.5	0.406704	-0.390721
sp|P62304|RUXE_HUMAN	Small nuclear ribonucleoprotein E OS	SNRPE	-14.1883	0.00493	40182.3	175800	40182.3	175800	0.228569	-0.640983
sp|Q7KZF4|SND1_HUMAN	Staphylococcal nuclease domain-containing protein 1 OS	SND1	-15.8885	0.00394	75080.1	185663	75080.1	185663	0.404389	-0.393201
sp|P13645|K1C10_HUMAN	Keratin, type I cytoskeletal 10 OS	KRT10	-21.3846	0.00218	50581.9	569908	50581.9	569908	0.0887545	-1.05181
sp|Q02543|RL18A_HUMAN	60S ribosomal protein L18a OS	RPL18A	-23.6576	0.00178	2930.33	42916	2930.33	42916	0.0682805	-1.1657
sp|P08727|K1C19_HUMAN	Keratin, type I cytoskeletal 19 OS	KRT19	-27.5677	0.00131	379669	889115	379669	889115	0.427019	-0.369553
sp|P08311|CATG_HUMAN	Cathepsin G OS	CTSG	-40.3304	0.00061	24932.6	273931	24932.6	273931	0.0910179	-1.04087
sp|P35908|K22E_HUMAN	Keratin, type II cytoskeletal 2 epidermal OS	KRT2	-42.4124	0.00056	2918.41	158507	2918.41	158507	0.0184118	-1.7349
sp|Q16647|PTGIS_HUMAN	Prostacyclin synthase OS	PTGIS	-53.7262	0.00035	95082.3	359156	95082.3	359156	0.264738	-0.577183
sp|P47895|AL1A3_HUMAN	Aldehyde dehydrogenase family 1 member A3 OS	ALDH1A3	-75.9193	0.00017	8373.95	47327.2	8373.95	47327.2	0.176937	-0.752181
